# Supplementary material for: The Past, Present, and Future of Virtual and Augmented Reality Research: A Network and Cluster Analysis of the Literature
Source: Front Psychol. 2018 Nov 6;9:2086. doi: 10.3389/fpsyg.2018.02086 (PMC6232426; doi:10.3389/fpsyg.2018.02086)
Supplement: Supplementary file 1 [file Data_Sheet_1.ZIP]

Archive with 24 entries (24 files):
- Cluster_Country.docx
- Cluster_Institutions.docx
- Cluster_journals.docx
- Cluster_Keywords.docx
- Clusters from AR.docx
- Clusters from citations.docx
- Clusters semplificato from citations.docx
- Information from WoS.xlsx
- NARRATIVES - Authors Publications.docx
- NARRATIVES - Category_WoS.docx
- NARRATIVES - Citations clusters AR.docx
- NARRATIVES - Citations clusters VR.docx
- NARRATIVES - Cited Authors.docx
- NARRATIVES - Country.docx
- NARRATIVES - Institutions.docx
- NARRATIVES - Journals.docx
- NARRATIVES - Keywords.docx
- Top 24 Countries with Strongest Citation Bursts.docx
- Top 65 Subject Categories with Strongest Citation Bursts.docx
- Top 124 Keywords with Strongest Citation Bursts.docx
- Top 155 Institutions with Strongest Citation Bursts.docx
- Top 394 References (AR) with Strongest Citation Bursts.docx
- Top 486 References (VR) with Strongest Citation Bursts.docx
- Cluster_Category_WoS.docx
