# Supplementary material for: The Past, Present, and Future of Virtual and Augmented Reality Research: A Network and Cluster Analysis of the Literature
Source: Front Psychol. 2018 Nov 6;9:2086. doi: 10.3389/fpsyg.2018.02086 (PMC6232426; doi:10.3389/fpsyg.2018.02086)
Supplement: Supplementary file 1 [file Data_Sheet_1.ZIP › Information from WoS.xlsx]

## Sheet: Article type
Document Types	records	% of 7755
ARTICLE	4445	0.57318
PROCEEDINGS PAPER	2578	0.33243
REVIEW	382	0.04926
BOOK CHAPTER	266	0.0343
MEETING ABSTRACT	226	0.02914
EDITORIAL MATERIAL	127	0.01638
LETTER	36	0.00464
BOOK REVIEW	18	0.00232
NEWS ITEM	11	0.00142
BOOK	11	0.00142
CORRECTION	9	0.00116
REPRINT	2	0.00026
(0 Document Types {0} {1} value(s) outside display options.)
(0(0.000%){0} records{1} do not contain data in the field being analyzed.)

## Sheet: Article type full
Document Types	records	% of 21665
PROCEEDINGS PAPER	10392	47.967
ARTICLE	10199	47.076
MEETING ABSTRACT	703	3.245
REVIEW	680	3.139
EDITORIAL MATERIAL	466	2.151
BOOK CHAPTER	434	2.003
BOOK REVIEW	105	0.485
LETTER	87	0.402
NEWS ITEM	62	0.286
NOTE	23	0.106
CORRECTION	20	0.092
BOOK	14	0.065
SOFTWARE REVIEW	8	0.037
POETRY	6	0.028
REPRINT	4	0.018
DISCUSSION	2	0.009
CORRECTION ADDITION	2	0.009
BIOGRAPHICAL ITEM	2	0.009
(0 Document Types {0} {1} value(s) outside display options.)
(0(0.000%){0} records{1} do not contain data in the field being analyzed.)

## Sheet: Funding agencies
Funding Agencies	records	% of 7755
NATIONAL NATURAL SCIENCE FOUNDATION OF CHINA	64	0.00825
NIH	53	0.00683
NATIONAL SCIENCE FOUNDATION	45	0.0058
NSF	37	0.00477
NATIONAL INSTITUTES OF HEALTH	33	0.00426
EUROPEAN UNION	31	0.004
EUROPEAN COMMISSION	27	0.00348
SWISS NATIONAL SCIENCE FOUNDATION	24	0.00309
EU	23	0.00297
MINISTRY OF EDUCATION SCIENCE AND TECHNOLOGY	21	0.00271
DEUTSCHE FORSCHUNGSGEMEINSCHAFT	21	0.00271
EUROPEAN COMMUNITY	20	0.00258
NATURAL SCIENCES AND ENGINEERING RESEARCH COUNCIL OF CANADA	18	0.00232
MAX PLANCK SOCIETY	18	0.00232
CANADIAN INSTITUTES OF HEALTH RESEARCH	18	0.00232
WELLCOME TRUST	16	0.00206
NATIONAL SCIENCE FOUNDATION NSF	14	0.00181
NATIONAL SCIENCE COUNCIL TAIWAN	13	0.00168
GERMAN RESEARCH FOUNDATION	13	0.00168
SPANISH MINISTRY OF SCIENCE AND INNOVATION	12	0.00155
NIH NIBIB	12	0.00155
NSFC	11	0.00142
NATURAL SCIENCE FOUNDATION OF CHINA	11	0.00142
MINISTERIO DE EDUCACION Y CIENCIA SPAIN	11	0.00142
EUROPEAN RESEARCH COUNCIL	11	0.00142
NIMH	10	0.00129
NATIONAL INSTITUTE OF MENTAL HEALTH	10	0.00129
NATIONAL INSTITUTE OF HEALTH	10	0.00129
JAPAN SOCIETY FOR THE PROMOTION OF SCIENCE	10	0.00129
GERMAN RESEARCH FOUNDATION DFG	10	0.00129
EXCELLENCE RESEARCH PROGRAM PROMETEO GENERALITAT VALENCIANA CONSELLERIA DE EDUCACION	10	0.00129
EUROPEAN SOCIAL FUND	10	0.00129
US NATIONAL SCIENCE FOUNDATION NSF	9	0.00116
US NATIONAL SCIENCE FOUNDATION	9	0.00116
NETHERLANDS ORGANIZATION FOR SCIENTIFIC RESEARCH NWO	9	0.00116
MEDICAL RESEARCH COUNCIL MRC	9	0.00116
ITALIAN MINISTRY OF HEALTH	9	0.00116
FONDS NUTSOHRA	9	0.00116
SLOVENIAN RESEARCH AGENCY	8	0.00103
NATIONAL RESEARCH FOUNDATION OF KOREA NRF	8	0.00103
NATIONAL INSTITUTES OF HEALTH NIH	8	0.00103
ERC	8	0.00103
CIHR	8	0.00103
BRAIN KOREA 21 PLUS PROGRAM THROUGH THE NATIONAL RESEARCH FOUNDATION OF KOREA MINISTRY OF EDUCATION	8	0.00103
W M KECK FOUNDATION	7	0.0009
PFIZER	7	0.0009
NATIONAL SCIENCE COUNCIL OF TAIWAN	7	0.0009
NATIONAL INSTITUTE OF NEUROLOGICAL DISORDERS AND STROKE	7	0.0009
MEINDERT DE HOOP FOUNDATION	7	0.0009
KOREAN GOVERNMENT	7	0.0009
FUNDAMENTAL RESEARCH FUNDS FOR THE CENTRAL UNIVERSITIES	7	0.0009
DEUTSCHE FORSCHUNGSGEMEINSCHAFT DFG	7	0.0009
COVIDIEN	7	0.0009
CONSELHO NACIONAL DE DESENVOLVIMENTO CIENTIFICO E TECNOLOGICO CNPQ	7	0.0009
BIAL FOUNDATION	7	0.0009
B STRONG FOUNDATION	7	0.0009
SPANISH GOVERNMENT	6	0.00077
SAHMYOOK UNIVERSITY	6	0.00077
NHMRC	6	0.00077
NATIONAL INSTITUTE FOR HEALTH RESEARCH NIHR	6	0.00077
MONTREAL NEUROLOGICAL INSTITUTE AND HOSPITAL	6	0.00077
MINISTRY OF ECONOMY AND COMPETITIVENESS SPAIN	6	0.00077
MICHAEL J FOX FOUNDATION	6	0.00077
KOREA GOVERNMENT MEST	6	0.00077
ERASMUS TRUSTFONDS	6	0.00077
EC	6	0.00077
DIVISION OF GENERAL INTERNAL MEDICINE MAYO CLINIC	6	0.00077
DFG	6	0.00077
COORDENACAO DE APERFEICOAMENTO DE PESSOAL DE NIVEL SUPERIOR CAPES	6	0.00077
CIBER OF PHYSIOPATHOLOGY OF OBESITY AND NUTRITION AN INITIATIVE OF ISCIII	6	0.00077
BERTARELLI FOUNDATION	6	0.00077
AUSTRALIAN RESEARCH COUNCIL	6	0.00077
TRYGFONDEN	5	0.00064
TECHNOLOGY STRATEGY BOARD	5	0.00064
SWEDISH RESEARCH COUNCIL	5	0.00064
PORTUGUESE SCIENCE AND TECHNOLOGY FOUNDATION FCT	5	0.00064
OFFICE OF NAVAL RESEARCH	5	0.00064
NSERC	5	0.00064
NINDS	5	0.00064
NIBIB NIH	5	0.00064
NEURO CENTER STYRIA NCS IN GRAZ AUSTRIA	5	0.00064
NATURAL SCIENCES AND ENGINEERING RESEARCH COUNCIL OF CANADA NSERC	5	0.00064
NATIONAL INSTITUTE ON DISABILITY AND REHABILITATION RESEARCH	5	0.00064
MRC CENTRE FOR TRANSPLANTATION	5	0.00064
MONTREAL ENGLISH SCHOOL BOARD	5	0.00064
MEDICAL RESEARCH COUNCIL	5	0.00064
KING S COLLEGE LONDON	5	0.00064
KAKENHI	5	0.00064
JSPS	5	0.00064
HONG KONG POLYTECHNIC UNIVERSITY	5	0.00064
GLAXOSMITHKLINE	5	0.00064
EUNICE KENNEDY SHRIVER NATIONAL INSTITUTE OF CHILD HEALTH HUMAN DEVELOPMENT	5	0.00064
EPSRC	5	0.00064
CHINA POSTDOCTORAL SCIENCE FOUNDATION	5	0.00064
CANADIAN INSTITUTES OF HEALTH RESEARCH CIHR	5	0.00064
CANADIAN FOUNDATION FOR INNOVATION	5	0.00064
ARMY RESEARCH OFFICE	5	0.00064
ACADEMY OF FINLAND	5	0.00064
UROLOGY FOUNDATION	4	0.00052
UNIVERSITY OF MACAU	4	0.00052
STRYKER	4	0.00052
SPANISH MINISTRY OF EDUCATION AND SCIENCE	4	0.00052
SCIENCE FOUNDATION IRELAND	4	0.00052
RESEARCH FUND FOR THE DOCTORAL PROGRAM OF HIGHER EDUCATION OF CHINA	4	0.00052
OTICON FOUNDATION	4	0.00052
NIHR	4	0.00052
NEWCASTLE UNIVERSITY	4	0.00052
NEUROSCIENCE CENTER ZURICH ZNZ	4	0.00052
NETHERLANDS ORGANISATION FOR SCIENTIFIC RESEARCH NWO	4	0.00052
NATURAL SCIENCES AND ENGINEERING RESEARCH COUNCIL NSERC OF CANADA	4	0.00052
NATIONAL SCIENCE COUNCIL OF THE REPUBLIC OF CHINA TAIWAN	4	0.00052
NATIONAL RESEARCH FOUNDATION OF KOREA NRF KOREA GOVERNMENT MEST	4	0.00052
NATIONAL RESEARCH FOUNDATION OF KOREA	4	0.00052
NATIONAL NATURAL SCIENCE FOUNDATION OF CHINA NSFC	4	0.00052
NATIONAL INSTITUTE FOR HEALTH RESEARCH DEPARTMENT OF HEALTH UK	4	0.00052
NATIONAL INSTITUTE FOR HEALTH RESEARCH	4	0.00052
NATIONAL BASIC RESEARCH PROGRAM OF CHINA 973 PROGRAM	4	0.00052
MINISTRY OF SCIENCE AND INNOVATION SPAIN	4	0.00052
MINISTRY OF EDUCATION SCIENCE AND TECHNOLOGY THROUGH THE NATIONAL RESEARCH FOUNDATION OF KOREA	4	0.00052
JSPS KAKENHI	4	0.00052
JAPAN SOCIETY FOR THE PROMOTION OF SCIENCE JSPS	4	0.00052
INTUITIVE SURGICAL	4	0.00052
INTERNATIONAL RESEARCH INTENSIVE CENTER OF EXCELLENCE PROGRAM OF NTNU	4	0.00052
IMPERIAL COLLEGE LONDON	4	0.00052
HOWARD HUGHES MEDICAL INSTITUTE	4	0.00052
GUY S AND ST THOMAS CHARITY	4	0.00052
GERMAN FEDERAL MINISTRY OF EDUCATION AND RESEARCH	4	0.00052
GENERALITAT VALENCIANA	4	0.00052
EUROPEAN SCIENCE FOUNDATION	4	0.00052
DIVERSIONARY THERAPY TECHNOLOGIES DTT	4	0.00052
DI GIOVANNI FOUNDATION	4	0.00052
DEUTSCHE FORSCHUNGSGEMEINSCHAFT DFG COLLABORATIVE RESEARCH CENTER FEAR ANXIETY ANXIETY DISORDERS	4	0.00052
DEPUY MITEK	4	0.00052
DEPARTMENT OF HEALTH VIA THE NATIONAL INSTITUTE FOR HEALTH RESEARCH NIHR COMPREHENSIVE BIOMEDICAL RESEARCH CENTRE	4	0.00052
DEPARTMENT OF DEFENSE	4	0.00052
DANISH COUNCIL FOR INDEPENDENT RESEARCH TECHNOLOGY AND PRODUCTION SCIENCES FTP	4	0.00052
CHINESE SCHOLARSHIP COUNCIL	4	0.00052
CHINA SCHOLARSHIP COUNCIL	4	0.00052
CANADIAN INSTITUTES FOR HEALTH RESEARCH	4	0.00052
CANADA RESEARCH CHAIR AWARD	4	0.00052
CANADA FOUNDATION FOR INNOVATION	4	0.00052
BOURNEMOUTH UNIVERSITY	4	0.00052
ALEXANDER VON HUMBOLDT FOUNDATION	4	0.00052
AGENCE NATIONALE DE LA RECHERCHE	4	0.00052
WISCONSIN INSTITUTE FOR DISCOVERY	3	0.00039
WELLCOME TRUST UK	3	0.00039
WCU WORLD CLASS UNIVERSITY PROGRAM THROUGH THE NATIONAL RESEARCH FOUNDATION OF KOREA	3	0.00039
US NATIONAL INSTITUTES OF HEALTH	3	0.00039
US DEPARTMENT OF DEFENSE	3	0.00039
UNIVERSITY OF CANTABRIA	3	0.00039
UNIVERSITI KEBANGSAAN MALAYSIA	3	0.00039
UNION COLLEGE	3	0.00039
UK MEDICAL RESEARCH COUNCIL	3	0.00039
TRYG FOUNDATION	3	0.00039
THAILAND RESEARCH FUND	3	0.00039
SYNTHES	3	0.00039
SWISS NATIONAL SCIENCE FOUNDATION SNF	3	0.00039
STORZ MEDICAL	3	0.00039
STATE KEY LAB OF CAD CG ZHEJIANG UNIVERSITY	3	0.00039
SPECIALIZED RESEARCH FUND FOR THE DOCTORAL PROGRAM OF HIGHER EDUCATION OF CHINA	3	0.00039
SOCIAL SCIENCES AND HUMANITIES RESEARCH COUNCIL OF CANADA	3	0.00039
SIMON FRASER UNIVERSITY	3	0.00039
RESEARCH GRANTS COUNCIL HONG KONG	3	0.00039
RDECOM	3	0.00039
QUEENSLAND BRAIN INSTITUTE	3	0.00039
QATAR NATIONAL RESEARCH FOUNDATION	3	0.00039
PROGRAM FOR NEW CENTURY EXCELLENT TALENTS IN UNIVERSITY	3	0.00039
PRIN	3	0.00039
PARKINSON SOCIETY CANADA	3	0.00039
ONR	3	0.00039
OLYMPUS CANADA	3	0.00039
OLYMPUS AMERICA	3	0.00039
OLYMPUS	3	0.00039
NIH NIDCD	3	0.00039
NIH NICHD	3	0.00039
NETHERLANDS ORGANISATION FOR SCIENTIFIC RESEARCH	3	0.00039
NATIONAL SCIENCE COUNCIL	3	0.00039
NATIONAL NATURE SCIENCE FOUNDATION OF CHINA	3	0.00039
NATIONAL INSTITUTES OF HEALTH NATIONAL EYE INSTITUTE	3	0.00039
NATIONAL INSTITUTE ON AGING	3	0.00039
NATIONAL INSTITUTE OF NEUROLOGICAL DISORDERS AND STROKE NINDS	3	0.00039
NATIONAL INSTITUTE FOR HEALTH RESEARCH UK	3	0.00039
NATIONAL INSTITUTE FOR HEALTH RESEARCH NIHR UK	3	0.00039
NATIONAL HUMAN GENOME RESEARCH INSTITUTE NATIONAL INSTITUTES OF HEALTH	3	0.00039
NATIONAL HIGH TECHNOLOGY RESEARCH AND DEVELOPMENT PROGRAM OF CHINA 863 PROGRAM	3	0.00039
NATIONAL HEALTH AND MEDICAL RESEARCH COUNCIL	3	0.00039
NATIONAL EYE INSTITUTE	3	0.00039
NATIONAL COUNCIL FOR SCIENTIFIC AND TECHNOLOGICAL DEVELOPMENT CNPQ	3	0.00039
NATIONAL CENTER FOR ADVANCING TRANSLATIONAL SCIENCES	3	0.00039
NATIONAL CANCER INSTITUTE	3	0.00039
NATIONAL BASIC RESEARCH PROGRAM OF CHINA	3	0.00039
NATIONAL 863 PROGRAM	3	0.00039
NASA	3	0.00039
MRC	3	0.00039
MOTEK MEDICAL BV	3	0.00039
MITEK	3	0.00039
MINISTRY OF SCIENCE AND TECHNOLOGY TAIWAN R O C	3	0.00039
MINISTRY OF SCIENCE AND HIGHER EDUCATION	3	0.00039
MINISTRY OF INTERNAL AFFAIRS AND COMMUNICATIONS	3	0.00039
MINISTERIO DE CIENCIA E INNOVACION	3	0.00039
MILITARY AMPUTEE RESEARCH PROGRAM	3	0.00039
MICHAEL SMITH FOUNDATION FOR HEALTH RESEARCH	3	0.00039
MEDICAL RESEARCH COUNCIL UNITED KINGDOM	3	0.00039
MEDBRIDGE	3	0.00039
MECHANICAL SOCIAL SYSTEMS FOUNDATION	3	0.00039
MAUDSLEY NHS FOUNDATION TRUST	3	0.00039
LUNDBECK	3	0.00039
LONDON DEANERY	3	0.00039
ITALIAN SPACE AGENCY COREA GRANT	3	0.00039
INTERNATIONAL FOUNDATION FOR RESEARCH IN PARAPLEGIA IRP	3	0.00039
INDRA SYSTEMS	3	0.00039
ICT R D PROGRAM OF MSIP IITP	3	0.00039
HERMAN JARNHARDT FOUNDATION MALMO SWEDEN	3	0.00039
GERMAN FEDERAL MINISTRY OF EDUCATION AND RESEARCH BMBF	3	0.00039
GENERALITAT VALENCIANA UNDER A VALI D GRANT	3	0.00039
FUND FOR SCIENTIFIC RESEARCH FLANDERS FWO BELGIUM	3	0.00039
FRQS	3	0.00039
FRANCO DI GIOVANNI FOUNDATION	3	0.00039
FOUNDATION RAFAEL DEL PINO	3	0.00039
FOUNDATION OF THE SPANISH NATIONAL HOSPITAL FOR PARAPLEGIC RESEARCH AND INTEGRATION FUHNPAIIN	3	0.00039
FOUNDATION OF MUSKELFOND NORR	3	0.00039
FOUNDATION OF JC KEMPE	3	0.00039
FONDS DE LA RECHERCHE EN SANTE DU QUEBEC	3	0.00039
FEDER	3	0.00039
EUROPEAN UNION EUROPEAN SOCIAL FUND	3	0.00039
EUROPEAN RESEARCH COUNCIL PROJECT TRAVERSE	3	0.00039
EUROPEAN PROJECT PHARMACOG PREDICTION OF COGNITIVE PROPERTIES OF NEW DRUG CANDIDATES FOR NEURODEGENERATIVE DISEASES IN EARLY CLINICAL DEVELOPMENT	3	0.00039
ETH ZURICH	3	0.00039
ENGINEERING AND PHYSICAL SCIENCES RESEARCH COUNCIL EPSRC	3	0.00039
EFFICACY AND MECHANISM EVALUATION EME PROGRAMME	3	0.00039
ECONOMIC AND SOCIAL RESEARCH COUNCIL UK	3	0.00039
EC FP7 PROJECT VR HYPERSPACE	3	0.00039
DUTCH TECHNOLOGY FOUNDATION STW	3	0.00039
DEPARTMENT OF HEALTH VIA THE NATIONAL INSTITUTE FOR HEALTH RESEARCH COMPREHENSIVE BIOMEDICAL RESEARCH CENTRE	3	0.00039
COVIDIEN CANADA	3	0.00039
COORDINATION FOR THE IMPROVEMENT OF HIGHER EDUCATION PERSONNEL CAPES	3	0.00039
CONACYT	3	0.00039
COLANNINI FOUNDATION	3	0.00039
CNPQ BRAZIL	3	0.00039
CNPQ	3	0.00039
CATHAY GENERAL HOSPITAL	3	0.00039
CANADIAN INSTITUTE FOR HEALTH RESEARCH	3	0.00039
CANADIAN FOUNDATION FOR INNOVATION LEADERS OPPORTUNITY FUND	3	0.00039
CANADA RESEARCH CHAIRS PROGRAM	3	0.00039
BOSTON SCIENTIFIC INTERNATIONAL FRANCE	3	0.00039
BMBF	3	0.00039
BIOTECHNOLOGY AND BIOLOGICAL SCIENCES RESEARCH COUNCIL	3	0.00039
BBSRC	3	0.00039
ASTRAZENECA	3	0.00039
ASSOCIATION OF SURGICAL EDUCATION	3	0.00039
ARO	3	0.00039
ARMY RESEARCH LABORATORY	3	0.00039
AMERICAN HEART ASSOCIATION	3	0.00039
AFOSR	3	0.00039
ZURCHER KANTONALBANK	2	0.00026
ZIMMER	2	0.00026
ZHEJIANG PROVINCIAL NATURAL SCIENCE FOUNDATION OF CHINA	2	0.00026
XUNTA DE GALICIA SPAIN	2	0.00026
WORLD CLASS UNIVERSITY WCU	2	0.00026
WISCONSIN ALUMNI RESEARCH FOUNDATION	2	0.00026
WILEY	2	0.00026
WCU WORLD CLASS UNIVERSITY THROUGH THE NATIONAL RESEARCH FOUNDATION OF KOREA	2	0.00026
VU UNIVERSITY AMSTERDAM	2	0.00026
VOLKSWAGENSTIFTUNG	2	0.00026
VOLKSWAGEN FOUNDATION	2	0.00026
VIPAAR LLC	2	0.00026
VICTORIAN NEUROTRAUMA INITIATIVE	2	0.00026
VERE	2	0.00026
VATTIKUTI FOUNDATION	2	0.00026
US DEPARTMENT OF EDUCATION NATIONAL INSTITUTE ON DISABILITY AND REHABILITATION RESEARCH	2	0.00026
US DEPARTMENT OF COMMERCE THROUGH NATIONAL TEXTILE CENTER NTC	2	0.00026
US AIR FORCE RESEARCH LABORATORY	2	0.00026
UNIVERSITY OF WURZBURG	2	0.00026
UNIVERSITY OF SYDNEY ROLF EDGAR LAKE POSTDOCTORAL FELLOWSHIP	2	0.00026
UNIVERSITY OF OTAGO	2	0.00026
UNIVERSITY OF MINNESOTA	2	0.00026
UNIVERSITY OF JAEN	2	0.00026
UNIVERSITY OF HEIDELBERG	2	0.00026
UNIVERSITY OF EDINBURGH	2	0.00026
UNIVERSITY OF CALIFORNIA DAVIS	2	0.00026
UNIVERSITY OF BERN	2	0.00026
UNIVERSITE LIBRE DE BRUXELLES	2	0.00026
UNIVERSITE DE MONS BELGIUM	2	0.00026
UNITED STATES DEPARTMENT OF ENERGY	2	0.00026
UK NHS NATIONAL INSTITUTE FOR HEALTH RESEARCH	2	0.00026
UK MEDICAL RESEARCH COUNCIL MRC	2	0.00026
U S ARMY RESEARCH OFFICE	2	0.00026
U S ARMY RESEARCH LABORATORY	2	0.00026
TRAVERSE PROJECT EUROPEAN RESEARCH COUNCIL	2	0.00026
TRANSCEPT PHARMACEUTICALS	2	0.00026
TONY COLANNINO FOUNDATION	2	0.00026
TEHRAN UNIVERSITY OF MEDICAL SCIENCES	2	0.00026
TEACHER TRAINING COLLEGE	2	0.00026
TATRC	2	0.00026
SWISS STATE SECRETARIAT FOR EDUCATION AND RESEARCH SER	2	0.00026
SWISS SOCIETY FOR NEUROSCIENCE SSN	2	0.00026
SWISS NATIONAL SCIENCE FOUNDATION THROUGH THE NATIONAL CENTRE OF COMPETENCE IN RESEARCH ROBOTICS	2	0.00026
SWISS NATIONAL FOUNDATION	2	0.00026
SWEDEN AMERICA FOUNDATION	2	0.00026
SURGEON GENERAL HEALTH RESEARCH PROGRAM CANADIAN ARMED FORCES	2	0.00026
STATE BUDGET OF THE CZECH REPUBLIC	2	0.00026
SPANISH MINISTRY OF SCIENCE AND TECHNOLOGY	2	0.00026
SPANISH MINISTRY OF SCIENCE AND INNOVATION MICINN	2	0.00026
SPANISH MINISTRY OF SCIENCE AND INNOVATION MICIIN	2	0.00026
SPANISH MINISTRY OF ECONOMY AND COMPETITIVENESS MINECO	2	0.00026
SPANISH MINISTRY OF ECONOMY AND COMPETITIVENESS	2	0.00026
SPANISH MEC	2	0.00026
SOUTH LONDON AND MAUDSLEY NHS FOUNDATION TRUST	2	0.00026
SOUTH AUSTRALIAN DEPARTMENT OF HEALTH	2	0.00026
SOCIAL SCIENCE AND HUMANITIES RESEARCH COUNCIL OF CANADA	2	0.00026
SMITH NEPHEW	2	0.00026
SLOVENIAN TECHNOLOGY AGENCY	2	0.00026
SLOAN FOUNDATION	2	0.00026
SKIDMORE COLLEGE	2	0.00026
SINERGIA COOPERATIVE NETWORK FROM THE MINISTERIO DE SANIDAD Y CONSUMO SPAIN	2	0.00026
SIMULATE UROLOGY SIMULATION PROGRAMME NATIONAL INITIATIVE FOR SIMULATION TRAINING IN UROLOGY	2	0.00026
SIMMERSION LLC	2	0.00026
SIGMA THETA TAU	2	0.00026
SIBLEY ASSOCIATES INC	2	0.00026
SHANGHAI PUJIANG PROGRAM	2	0.00026
SHANGHAI COMMITTEE OF SCIENCE AND TECHNOLOGY	2	0.00026
SERIOUS GAME PROJECT AT THE ARTORG CENTER FOR BIOMEDICAL ENGINEERING RESEARCH	2	0.00026
SECTORIAL OPERATIONAL PROGRAM FOR HUMAN RESOURCES DEVELOPMENT	2	0.00026
SCIENTIFIC AND TECHNOLOGICAL RESEARCH COUNCIL OF TURKEY TUBITAK	2	0.00026
SCIENCE FOUNDATION ARIZONA	2	0.00026
SCIENCE AND TECHNOLOGY COMMISSION OF SHANGHAI MUNICIPALITY	2	0.00026
SCAN DESIGN FOUNDATION BY INGER AND JENS BRUUN	2	0.00026
SCAN DESIGN FOUNDATION	2	0.00026
SANTESUISSE	2	0.00026
SANDIA NATIONAL LABORATORIES	2	0.00026
RUSSIAN FOUNDATION FOR BASIC RESEARCH	2	0.00026
RUPRECHT KARLS UNIVERSITAT HEIDELBERG	2	0.00026
ROYAL NETHERLANDS ACADEMY OF ARTS AND SCIENCES	2	0.00026
ROYAL COLLEGE OF SURGEONS OF ENGLAND	2	0.00026
ROYAL COLLEGE OF PHYSICIANS AND SURGEONS OF CANADA MEDICAL EDUCATION RESEARCH GRANT	2	0.00026
ROYAL COLLEGE OF PHYSICIANS AND SURGEONS OF CANADA	2	0.00026
ROYAL BOURNEMOUTH AND CHRISTCHURCH HOSPITALS NHS TRUST	2	0.00026
ROTATION MEDICAL	2	0.00026
ROMANIAN MINISTRY OF EDUCATION RESEARCH AND INNOVATION NATIONAL CENTRE OF PROGRAMS MANAGEMENT	2	0.00026
ROMANIAN GOVERNMENT	2	0.00026
ROMAN REED SPINAL CORD INJURY RESEARCH FUND OF CALIFORNIA	2	0.00026
ROBERT WOOD JOHNSON FOUNDATION	2	0.00026
RICHARD AND EDITH STRAUSS FOUNDATION	2	0.00026
RESEARCH SCIENTIFIC COUNCIL OF LE VINATIER HOSPITAL	2	0.00026
RESEARCH GRANTS COUNCIL OF THE HKSAR	2	0.00026
RESEARCH AUTHORITY UNIVERSITY OF HAIFA	2	0.00026
REGIONE TOSCANA	2	0.00026
REGIONE PIEMONTE	2	0.00026
REGIONE LOMBARDIA	2	0.00026
QUEEN SILVIA JUBILEE FOUNDATION	2	0.00026
PUBLIC SCIENCE AND TECHNOLOGY RESEARCH FUNDS OF THE OCEAN	2	0.00026
PROSTATE CANCER UK	2	0.00026
PLYMOUTH UNIVERSITY	2	0.00026
PIONEER PORTFOLIO OF THE ROBERT WOOD JOHNSON FOUNDATION	2	0.00026
PHYSIOTHERAPY FOUNDATION OF CANADA	2	0.00026
ORGANON	2	0.00026
OPO FOUNDATION ZURICH	2	0.00026
ONTARIO NEUROTRAUMA FOUNDATION	2	0.00026
ONTARIO MINISTRY OF TRAINING COLLEGES AND UNIVERSITIES	2	0.00026
ONR MURI	2	0.00026
OFFICE OF THE DEAN SCHOOL OF DENTAL MEDICINE STONY BROOK UNIVERSITY	2	0.00026
NWO	2	0.00026
NSF SCIENCE OF LEARNING CENTER	2	0.00026
NOVARTIS	2	0.00026
NIOSH	2	0.00026
NIHR BIOMEDICAL RESEARCH CENTRE FOR MENTAL HEALTH AT THE SOUTH LONDON AND MAUDSLEY NHS FOUNDATION TRUST	2	0.00026
NIHR BIOMEDICAL RESEARCH CENTRE	2	0.00026
NIH NCRR	2	0.00026
NIAAA	2	0.00026
NHMRC CAREER DEVELOPMENT FELLOWSHIP	2	0.00026
NEW CENTURY EXCELLENT TALENTS IN UNIVERSITY	2	0.00026
NETHERLANDS ICT RESEARCH AND INNOVATION AUTHORITY ICT REGIE	2	0.00026
NEPEAN MEDICAL RESEARCH FOUNDATION	2	0.00026
NEDO JAPAN	2	0.00026
NEBRASKA RESEARCH INITIATIVE	2	0.00026
NAVY S MANTECH OFFICE	2	0.00026
NATURAL SCIENCE FOUNDATION OF JIANGSU PROVINCE	2	0.00026
NATIONAL SCIENCE COUNCIL TAIWAN R O C	2	0.00026
NATIONAL SCIENCE COUNCIL OF THE REPUBLIC OF CHINA	2	0.00026
NATIONAL SCIENCE COUNCIL IN TAIWAN	2	0.00026
NATIONAL SCIENCE CENTRE POLAND	2	0.00026
NATIONAL RESEARCH FOUNDATION OF KOREA NRF MINISTRY OF EDUCATION	2	0.00026
NATIONAL RESEARCH FOUNDATION OF KOREA NRF GRANT	2	0.00026
NATIONAL RESEARCH FOUNDATION KOREA NRF	2	0.00026
NATIONAL PROGRAM R D PROJECT GOVERNMENT OF SPAIN	2	0.00026
NATIONAL NATURAL SCIENCE FUND FOR THE YOUTH OF CHINA	2	0.00026
NATIONAL NATURAL SCIENCE FOUNDATION	2	0.00026
NATIONAL MULTIPLE SCLEROSIS SOCIETY	2	0.00026
NATIONAL MEDICAL RESEARCH COUNCIL SINGAPORE	2	0.00026
NATIONAL KEY TECHNOLOGY R D PROGRAM OF CHINA	2	0.00026
NATIONAL INSTITUTES OF MENTAL HEALTH	2	0.00026
NATIONAL INSTITUTE ON DISABILITY AND REHABILITATION RESEARCH REHABILITATION ENGINEERING RESEARCH CENTER	2	0.00026
NATIONAL INSTITUTE ON ALCOHOL ABUSE AND ALCOHOLISM	2	0.00026
NATIONAL INSTITUTE OF MENTAL HEALTH NIMH	2	0.00026
NATIONAL INSTITUTE OF HEALTH RESEARCH DEPARTMENT OF HEALTH UK	2	0.00026
NATIONAL INSTITUTE FOR HEALTH RESEARCH UNITED KINGDOM	2	0.00026
NATIONAL INSTITUTE FOR HEALTH RESEARCH NIHR NEWCASTLE BIOMEDICAL RESEARCH UNIT BASED AT NEWCASTLE UPON TYNE HOSPITALS NHS FOUNDATION TRUST	2	0.00026
NATIONAL INSTITUTE FOR HEALTH RESEARCH DEPARTMENT OF HEALTH U K	2	0.00026
NATIONAL HIGH TECHNOLOGY RESEARCH AND DEVELOPMENT PROGRAM OF CHINA	2	0.00026
NATIONAL HIGH TECH R D PROGRAM OF CHINA	2	0.00026
NATIONAL HEALTH AND MEDICAL RESEARCH COUNCIL PRACTITIONER FELLOWSHIP	2	0.00026
NATIONAL FUNDS THROUGH FCT FOUNDATION FOR SCIENCE AND TECHNOLOGY	2	0.00026
NATIONAL CENTRAL UNIVERSITY TAIWAN	2	0.00026
NATIONAL CENTER OF COMPETENCE IN RESEARCH NCCR SYNAPSY THE SYNAPTIC BASES OF MENTAL DISEASES SWISS NATIONAL SCIENCE FOUNDATION	2	0.00026
NATIONAL CENTER FOR RESEARCH RESOURCES	2	0.00026
NATIONAL CENTER FOR MEDICAL REHABILITATION RESEARCH	2	0.00026
NATIONAL ALLIANCE FOR RESEARCH ON SCHIZOPHRENIA AND DEPRESSION NARSAD	2	0.00026
NATIONAL AERONAUTICS AND SPACE ADMINISTRATION	2	0.00026
NARSAD	2	0.00026
MINISTRY OF SCIENCE AND TECHNOLOGY TAIWAN	2	0.00026
MINISTRY OF SCIENCE AND TECHNOLOGY OF TAIWAN	2	0.00026
MINISTRY OF SCIENCE AND TECHNOLOGY	2	0.00026
MINISTRY OF KNOWLEDGE ECONOMY	2	0.00026
MINISTRY OF INTERNAL AFFAIRS AND COMMUNICATIONS JAPAN	2	0.00026
MINISTRY OF HIGHER EDUCATION MALAYSIA	2	0.00026
MINISTRY OF HEALTH WELFARE AND FAMILY REPUBLIC OF KOREA	2	0.00026
MINISTRY OF HEALTH CZECH REPUBLIC CONCEPTUAL DEVELOPMENT OF RESEARCH ORGANIZATION UNIVERSITY HOSPITAL MOTOL PRAGUE CZECH REPUBLIC	2	0.00026
MINISTRY OF EDUCATION TAIWAN R O C	2	0.00026
MINISTRY OF EDUCATION TAIWAN	2	0.00026
MINISTRY OF EDUCATION CULTURE SPORTS SCIENCE AND TECHNOLOGY JAPAN	2	0.00026
MINISTRY OF EDUCATION	2	0.00026
MINISTRY OF ECONOMY TRADE AND INDUSTRY	2	0.00026
MINISTRY OF CULTURE SPORTS AND TOURISM MCST	2	0.00026
MINISTERO DELL ISTRUZIONE DELL UNIVERSITA E DELLA RICERCA	2	0.00026
MINISTERIO DE EDUCACION Y CIENCIA OF SPAIN	2	0.00026
MINISTERIO DE ECONOMIA Y COMPETITIVIDAD OF SPAIN	2	0.00026
MEXT KAKENHI	2	0.00026
METI CORPORATION THROUGH THE SIGMA THETA TAU METI SIMULATION NURSING RESEARCH GRANT	2	0.00026
MERCK SERONO	2	0.00026
MERCK	2	0.00026
MEDICAL RESEARCH FOUNDATION OF OREGON	2	0.00026
MEDICAL RESEARCH COUNCIL MRC SENIOR CLINICAL FELLOWSHIP	2	0.00026
MCMASTER CHILD HEALTH RESEARCH INSTITUTE	2	0.00026
MCCORMICK FOUNDATION	2	0.00026
MAX PLANCK SOCIETY STIPENDS	2	0.00026
MARGARETE AND WALTER LICHTENSTEIN FOUNDATION BASEL SWITZERLAND	2	0.00026
LOS ALAMOS NATIONAL LABORATORY	2	0.00026
LOCKHEED MARTIN	2	0.00026
LIVING ENVIRONMENTS LABORATORY	2	0.00026
LIVE AUGMENTED REALITY TRAINING ENVIRONMENTS LARTE	2	0.00026
LEVERHULME TRUST	2	0.00026
LERICI FOUNDATION	2	0.00026
LABORATORY AER TECH OF REGIONE EMILIA ROMAGNA ITALY	2	0.00026
KOREA UNIVERSITY	2	0.00026
KOREA EVALUATION INSTITUTE OF INDUSTRIAL TECHNOLOGY KEIT	2	0.00026
KONKUK UNIVERSITY	2	0.00026
KING ABDULLAH UNIVERSITY OF SCIENCE AND TECHNOLOGY KAUST	2	0.00026
KEY PROJECT OF FUJIAN PROVINCE SCIENCE AND TECHNOLOGY PLANS	2	0.00026
KEMPE FOUNDATIONS	2	0.00026
KATHOLIEKE UNIVERSITEIT LEUVEN	2	0.00026
JUNTA DE ANDALUCIA	2	0.00026
ITALIAN MINISTRY OF UNIVERSITY AND RESEARCH PRIN GRANT	2	0.00026
ISRAELI MINISTRY OF HEALTH	2	0.00026
INTUITIVE SURGERY	2	0.00026
INTERNATIONAL BRAIN RESEARCH ORGANIZATION IBRO	2	0.00026
INTERNAL GRANT AGENCY OF THE MINISTRY OF HEALTH OF THE CZECH REPUBLIC	2	0.00026
INTEL CORPORATION	2	0.00026
INSTITUTO DE SALUD CARLOS III	2	0.00026
INSTITUTIONAL SUPPORT OF LABORATORY RESEARCH	2	0.00026
INSTITUTE OF PSYCHIATRY KINGS COLLEGE LONDON	2	0.00026
INSTITUTE OF ADVANCED STUDIES OF THE TECHNISCHE UNIVERSITAT MUNCHEN	2	0.00026
INSTITUTE FOR THE PROMOTION OF INNOVATION THROUGH SCIENCE AND TECHNOLOGY IN FLANDERS IWT VLAANDEREN	2	0.00026
INNOVATION ALZHEIMER ASSOCIATION	2	0.00026
IMPERIAL COLLEGE HEALTHCARE BIOMEDICAL RESEARCH CENTRE UK	2	0.00026
HEART AND STROKE FOUNDATION OF CANADA	2	0.00026
HAROLD AND AUDREY FISHER BRAIN TUMOUR RESEARCH AWARD	2	0.00026
GRANT AGENCY OF THE CZECH REPUBLIC	2	0.00026
GRANT AGENCY OF CHARLES UNIVERSITY IN PRAGUE	2	0.00026
GOVERN DE LES ILLES BALEARS	2	0.00026
GOTTFRIED AND JULIA BANGERTER RHYNER FOUNDATION	2	0.00026
GLOBAL CHANGE RESEARCH PROGRAM OF CHINA	2	0.00026
GERMAN SPORT UNIVERSITY COLOGNE	2	0.00026
GATSBY CHARITABLE FOUNDATION	2	0.00026
GARNETT PASSE AND RODNEY WILLIAMS MEMORIAL FOUNDATION	2	0.00026
FUNDAMENTAL RESEARCH FUNDS FOR THE CENTRAL UNIVERSITIES OF CHINA	2	0.00026
FUNDACION ANTONIO GARGALLO AYUDAS FINANCIADAS POR LA OBRA SOCIAL DE IBERCAJA DE PROYECTOS DE INVESTIGACION	2	0.00026
FUNDACAO PARA A CIENCIA E TECNOLOGIA FCT PORTUGAL	2	0.00026
FUNDACAO DE AMPARO A PESQUISA DO ESTADO DO RIO DE JANEIRO FAPERJ	2	0.00026
FUNDACAO DE AMPARO A PESQUISA DO ESTADO DE SAO PAULO	2	0.00026
FRENCH STATE FUNDS	2	0.00026
FRENCH NATIONAL RESEARCH AGENCY ANR	2	0.00026
FRENCH NATIONAL RESEARCH AGENCY	2	0.00026
FPU PROGRAM OF THE SPANISH MINISTRY OF SCIENCE AND INNOVATION	2	0.00026
FP7 EUROPEAN COMMISSION SEVENTH FRAMEWORK PROGRAMME VERVE PROJECT	2	0.00026
FP7 EU COLLABORATIVE PROJECT BEAMING	2	0.00026
FOUNDATION OF SVEN JERRING	2	0.00026
FOUNDATION FOR RESEARCH SCIENCE AND TECHNOLOGY NEW ZEALAND	2	0.00026
FONDS QUEBECOIS DE LA RECHERCHE SUR LA SOCIETE ET LA CULTURE	2	0.00026
FONDS DE RECHERCHE QUEBEC SANTE FRQS	2	0.00026
FONDAZIONE CASSA DI RISPARMIO DELLA PROVINCIA DELL AQUILA	2	0.00026
FONCICYT EUROPEAN UNION MEXICO	2	0.00026
FICYT	2	0.00026
FCT PORTUGUESE FOUNDATION FOR SCIENCE AND TECHNOLOGY	2	0.00026
FCT	2	0.00026
EYE AND EAR FOUNDATION	2	0.00026
EUROPEAN UNION INTERSTRESS PROJECT ICT GRANT	2	0.00026
EUROPEAN SOCIAL FUND WITHIN THE PROJECT YOUNG TALENT INCUBATOR II	2	0.00026
EUROPEAN SOCIAL FUND ESF AS PART OF THE PROGRAM EUROPA FORDERT SACHSEN	2	0.00026
EUROPEAN RESEARCH PROJECT SUPRA	2	0.00026
EUROPEAN RESEARCH COUNCIL ERC	2	0.00026
(70 Funding Agencies {0} {1} value(s) outside display options.)
(5345(68.923%){0} records{1} do not contain data in the field being analyzed.)

## Sheet: Funding agencies full
Funding Agencies	records	% of 21665
NATIONAL NATURAL SCIENCE FOUNDATION OF CHINA	80	0.369
NIH	67	0.309
NATIONAL SCIENCE FOUNDATION	61	0.282
NATIONAL INSTITUTES OF HEALTH	44	0.203
NSF	43	0.198
EUROPEAN UNION	39	0.18
EUROPEAN COMMISSION	33	0.152
SWISS NATIONAL SCIENCE FOUNDATION	31	0.143
EU	30	0.138
DEUTSCHE FORSCHUNGSGEMEINSCHAFT	28	0.129
NATURAL SCIENCES AND ENGINEERING RESEARCH COUNCIL OF CANADA	25	0.115
EUROPEAN COMMUNITY	25	0.115
CANADIAN INSTITUTES OF HEALTH RESEARCH	23	0.106
WELLCOME TRUST	22	0.102
MINISTRY OF EDUCATION SCIENCE AND TECHNOLOGY	22	0.102
MAX PLANCK SOCIETY	22	0.102
SPANISH MINISTRY OF SCIENCE AND INNOVATION	16	0.074
NIH NIBIB	15	0.069
NATIONAL SCIENCE FOUNDATION NSF	15	0.069
NATIONAL SCIENCE COUNCIL TAIWAN	15	0.069
NATIONAL INSTITUTE OF HEALTH	14	0.065
GERMAN RESEARCH FOUNDATION	14	0.065
NATIONAL INSTITUTE OF MENTAL HEALTH	13	0.06
JAPAN SOCIETY FOR THE PROMOTION OF SCIENCE	13	0.06
GERMAN RESEARCH FOUNDATION DFG	13	0.06
NSFC	12	0.055
NIMH	12	0.055
NATURAL SCIENCE FOUNDATION OF CHINA	12	0.055
EUROPEAN RESEARCH COUNCIL	12	0.055
CANADIAN FOUNDATION FOR INNOVATION	12	0.055
NETHERLANDS ORGANIZATION FOR SCIENTIFIC RESEARCH NWO	11	0.051
NATIONAL SCIENCE COUNCIL OF TAIWAN	11	0.051
MINISTERIO DE EDUCACION Y CIENCIA SPAIN	11	0.051
EUROPEAN SOCIAL FUND	11	0.051
US NATIONAL SCIENCE FOUNDATION NSF	10	0.046
SLOVENIAN RESEARCH AGENCY	10	0.046
EXCELLENCE RESEARCH PROGRAM PROMETEO GENERALITAT VALENCIANA CONSELLERIA DE EDUCACION	10	0.046
US NATIONAL SCIENCE FOUNDATION	9	0.042
SWEDISH RESEARCH COUNCIL	9	0.042
OFFICE OF NAVAL RESEARCH	9	0.042
NATIONAL RESEARCH FOUNDATION OF KOREA NRF	9	0.042
MEDICAL RESEARCH COUNCIL MRC	9	0.042
ITALIAN MINISTRY OF HEALTH	9	0.042
FONDS NUTSOHRA	9	0.042
EC	9	0.042
AUSTRALIAN RESEARCH COUNCIL	9	0.042
PFIZER	8	0.037
NATURAL SCIENCES AND ENGINEERING RESEARCH COUNCIL OF CANADA NSERC	8	0.037
NATIONAL INSTITUTES OF HEALTH NIH	8	0.037
KOREAN GOVERNMENT	8	0.037
FUNDAMENTAL RESEARCH FUNDS FOR THE CENTRAL UNIVERSITIES	8	0.037
ERC	8	0.037
DFG	8	0.037
DEUTSCHE FORSCHUNGSGEMEINSCHAFT DFG	8	0.037
CONSELHO NACIONAL DE DESENVOLVIMENTO CIENTIFICO E TECNOLOGICO CNPQ	8	0.037
CIHR	8	0.037
BRAIN KOREA 21 PLUS PROGRAM THROUGH THE NATIONAL RESEARCH FOUNDATION OF KOREA MINISTRY OF EDUCATION	8	0.037
W M KECK FOUNDATION	7	0.032
NSERC	7	0.032
NATIONAL INSTITUTE OF NEUROLOGICAL DISORDERS AND STROKE	7	0.032
NATIONAL BASIC RESEARCH PROGRAM OF CHINA	7	0.032
MEINDERT DE HOOP FOUNDATION	7	0.032
KAKENHI	7	0.032
EPSRC	7	0.032
COVIDIEN	7	0.032
CANADIAN INSTITUTES OF HEALTH RESEARCH CIHR	7	0.032
CANADA FOUNDATION FOR INNOVATION	7	0.032
BIAL FOUNDATION	7	0.032
B STRONG FOUNDATION	7	0.032
SPANISH MINISTRY OF EDUCATION AND SCIENCE	6	0.028
SPANISH GOVERNMENT	6	0.028
SAHMYOOK UNIVERSITY	6	0.028
NINDS	6	0.028
NHMRC	6	0.028
NATIONAL INSTITUTE ON DISABILITY AND REHABILITATION RESEARCH	6	0.028
NATIONAL INSTITUTE FOR HEALTH RESEARCH NIHR	6	0.028
MONTREAL NEUROLOGICAL INSTITUTE AND HOSPITAL	6	0.028
MINISTRY OF ECONOMY AND COMPETITIVENESS SPAIN	6	0.028
MICHAEL J FOX FOUNDATION	6	0.028
MEDICAL RESEARCH COUNCIL	6	0.028
KOREA GOVERNMENT MEST	6	0.028
KING S COLLEGE LONDON	6	0.028
JSPS	6	0.028
JAPAN SOCIETY FOR THE PROMOTION OF SCIENCE JSPS	6	0.028
ERASMUS TRUSTFONDS	6	0.028
DIVISION OF GENERAL INTERNAL MEDICINE MAYO CLINIC	6	0.028
COORDENACAO DE APERFEICOAMENTO DE PESSOAL DE NIVEL SUPERIOR CAPES	6	0.028
CIBER OF PHYSIOPATHOLOGY OF OBESITY AND NUTRITION AN INITIATIVE OF ISCIII	6	0.028
CANADIAN INSTITUTES FOR HEALTH RESEARCH	6	0.028
BERTARELLI FOUNDATION	6	0.028
ARMY RESEARCH OFFICE	6	0.028
AGENCY FOR HEALTHCARE RESEARCH AND QUALITY	6	0.028
TRYGFONDEN	5	0.023
THAILAND RESEARCH FUND	5	0.023
TECHNOLOGY STRATEGY BOARD	5	0.023
SCIENCE FOUNDATION IRELAND	5	0.023
PORTUGUESE SCIENCE AND TECHNOLOGY FOUNDATION FCT	5	0.023
NIH NIDCD	5	0.023
NIBIB NIH	5	0.023
NEURO CENTER STYRIA NCS IN GRAZ AUSTRIA	5	0.023
NETHERLANDS ORGANISATION FOR SCIENTIFIC RESEARCH NWO	5	0.023
NATIONAL INSTITUTE ON DRUG ABUSE	5	0.023
NATIONAL HIGH TECHNOLOGY RESEARCH AND DEVELOPMENT PROGRAM OF CHINA 863 PROGRAM	5	0.023
NATIONAL EYE INSTITUTE	5	0.023
NATIONAL CANCER INSTITUTE	5	0.023
NATIONAL BASIC RESEARCH PROGRAM OF CHINA 973 PROGRAM	5	0.023
MRC CENTRE FOR TRANSPLANTATION	5	0.023
MONTREAL ENGLISH SCHOOL BOARD	5	0.023
MINISTRY OF SCIENCE AND INNOVATION SPAIN	5	0.023
HOWARD HUGHES MEDICAL INSTITUTE	5	0.023
HONG KONG POLYTECHNIC UNIVERSITY	5	0.023
GUY S AND ST THOMAS CHARITY	5	0.023
GLAXOSMITHKLINE	5	0.023
GERMAN FEDERAL MINISTRY OF EDUCATION AND RESEARCH	5	0.023
EUNICE KENNEDY SHRIVER NATIONAL INSTITUTE OF CHILD HEALTH HUMAN DEVELOPMENT	5	0.023
CHINA SCHOLARSHIP COUNCIL	5	0.023
CHINA POSTDOCTORAL SCIENCE FOUNDATION	5	0.023
BUPA FOUNDATION	5	0.023
BMBF	5	0.023
ALEXANDER VON HUMBOLDT FOUNDATION	5	0.023
AGENCE NATIONALE DE LA RECHERCHE	5	0.023
ACADEMY OF FINLAND	5	0.023
US NATIONAL INSTITUTES OF HEALTH	4	0.018
UROLOGY FOUNDATION	4	0.018
UNIVERSITY OF MACAU	4	0.018
UK MEDICAL RESEARCH COUNCIL	4	0.018
STRYKER	4	0.018
SOCIAL SCIENCES AND HUMANITIES RESEARCH COUNCIL OF CANADA	4	0.018
SIMON FRASER UNIVERSITY	4	0.018
RESEARCH GRANTS COUNCIL HONG KONG	4	0.018
RESEARCH FUND OF CHINESE POSTDOCTORAL	4	0.018
RESEARCH FUND FOR THE DOCTORAL PROGRAM OF HIGHER EDUCATION OF CHINA	4	0.018
OTICON FOUNDATION	4	0.018
ONR	4	0.018
NIHR	4	0.018
NEWCASTLE UNIVERSITY	4	0.018
NEUROSCIENCE CENTER ZURICH ZNZ	4	0.018
NATURAL SCIENCES AND ENGINEERING RESEARCH COUNCIL NSERC OF CANADA	4	0.018
NATURAL SCIENCES AND ENGINEERING RESEARCH COUNCIL	4	0.018
NATIONAL SCIENCE COUNCIL OF THE REPUBLIC OF CHINA TAIWAN	4	0.018
NATIONAL RESEARCH FOUNDATION OF KOREA NRF KOREA GOVERNMENT MEST	4	0.018
NATIONAL RESEARCH FOUNDATION OF KOREA	4	0.018
NATIONAL NATURAL SCIENCE FOUNDATION OF CHINA NSFC	4	0.018
NATIONAL INSTITUTE ON AGING	4	0.018
NATIONAL INSTITUTE FOR HEALTH RESEARCH DEPARTMENT OF HEALTH UK	4	0.018
NATIONAL INSTITUTE FOR HEALTH RESEARCH	4	0.018
MINISTRY OF EDUCATION SCIENCE AND TECHNOLOGY THROUGH THE NATIONAL RESEARCH FOUNDATION OF KOREA	4	0.018
MILITARY AMPUTEE RESEARCH PROGRAM	4	0.018
MICHAEL SMITH FOUNDATION FOR HEALTH RESEARCH	4	0.018
KOREA RESEARCH FOUNDATION	4	0.018
JSPS KAKENHI	4	0.018
INTUITIVE SURGICAL	4	0.018
INTERNATIONAL RESEARCH INTENSIVE CENTER OF EXCELLENCE PROGRAM OF NTNU	4	0.018
IMPERIAL COLLEGE LONDON	4	0.018
GENERALITAT VALENCIANA	4	0.018
FUND FOR SCIENTIFIC RESEARCH FLANDERS FWO BELGIUM	4	0.018
EUROPEAN UNION EUROPEAN SOCIAL FUND	4	0.018
EUROPEAN SCIENCE FOUNDATION	4	0.018
ECONOMIC AND SOCIAL RESEARCH COUNCIL UK	4	0.018
DIVERSIONARY THERAPY TECHNOLOGIES DTT	4	0.018
DI GIOVANNI FOUNDATION	4	0.018
DEUTSCHE FORSCHUNGSGEMEINSCHAFT DFG COLLABORATIVE RESEARCH CENTER FEAR ANXIETY ANXIETY DISORDERS	4	0.018
DEPUY MITEK	4	0.018
DEPARTMENT OF HEALTH VIA THE NATIONAL INSTITUTE FOR HEALTH RESEARCH NIHR COMPREHENSIVE BIOMEDICAL RESEARCH CENTRE	4	0.018
DEPARTMENT OF DEFENSE	4	0.018
DANISH COUNCIL FOR INDEPENDENT RESEARCH TECHNOLOGY AND PRODUCTION SCIENCES FTP	4	0.018
CNPQ	4	0.018
CHINESE SCHOLARSHIP COUNCIL	4	0.018
CANADA RESEARCH CHAIRS PROGRAM	4	0.018
CANADA RESEARCH CHAIR AWARD	4	0.018
BRAZILIAN COUNCIL FOR SCIENTIFIC AND TECHNOLOGICAL DEVELOPMENT CNPQ	4	0.018
BOURNEMOUTH UNIVERSITY	4	0.018
BOSTON SCIENTIFIC INTERNATIONAL FRANCE	4	0.018
BIOTECHNOLOGY AND BIOLOGICAL SCIENCES RESEARCH COUNCIL	4	0.018
AMERICAN HEART ASSOCIATION	4	0.018
AIR FORCE OFFICE OF SCIENTIFIC RESEARCH	4	0.018
AFOSR	4	0.018
YONSEI UNIVERSITY COLLEGE OF MEDICINE	3	0.014
WISCONSIN INSTITUTE FOR DISCOVERY	3	0.014
WELLCOME TRUST UK	3	0.014
WCU WORLD CLASS UNIVERSITY PROGRAM THROUGH THE NATIONAL RESEARCH FOUNDATION OF KOREA	3	0.014
VOLKSWAGENSTIFTUNG	3	0.014
VOLKSWAGEN FOUNDATION	3	0.014
US DEPARTMENT OF DEFENSE	3	0.014
UNIVERSITY OF CANTABRIA	3	0.014
UNIVERSITI KEBANGSAAN MALAYSIA	3	0.014
UNION COLLEGE	3	0.014
UK ENGINEERING AND PHYSICAL SCIENCES RESEARCH COUNCIL	3	0.014
TRYG FOUNDATION	3	0.014
TELEMEDICINE AND ADVANCED TECHNOLOGY RESEARCH CENTER	3	0.014
SYNTHES	3	0.014
SWISS SOCIETY FOR NEUROSCIENCE SSN	3	0.014
SWISS NATIONAL SCIENCE FOUNDATION SNF	3	0.014
STORZ MEDICAL	3	0.014
STATE KEY LAB OF CAD CG ZHEJIANG UNIVERSITY	3	0.014
SPECIALIZED RESEARCH FUND FOR THE DOCTORAL PROGRAM OF HIGHER EDUCATION OF CHINA	3	0.014
SPANISH MINISTRY OF SCIENCE AND TECHNOLOGY	3	0.014
SPANISH MEC	3	0.014
SINERGIA COOPERATIVE NETWORK FROM THE MINISTERIO DE SANIDAD Y CONSUMO SPAIN	3	0.014
SHANGHAI SCIENCE AND TECHNOLOGY COMMITTEE	3	0.014
SCIENTIFIC AND TECHNOLOGICAL RESEARCH COUNCIL OF TURKEY TUBITAK	3	0.014
SCIENCE AND TECHNOLOGY COMMISSION OF SHANGHAI MUNICIPALITY	3	0.014
ROYAL NETHERLANDS ACADEMY OF ARTS AND SCIENCES	3	0.014
ROYAL COLLEGE OF PHYSICIANS AND SURGEONS OF CANADA	3	0.014
ROMANIAN GOVERNMENT	3	0.014
RESEARCH GRANTS COUNCIL OF THE HKSAR	3	0.014
REGIONE TOSCANA	3	0.014
RDECOM	3	0.014
QUEENSLAND BRAIN INSTITUTE	3	0.014
QATAR NATIONAL RESEARCH FOUNDATION	3	0.014
PROGRAM FOR NEW CENTURY EXCELLENT TALENTS IN UNIVERSITY	3	0.014
PRIN	3	0.014
PARKINSON SOCIETY CANADA	3	0.014
ONTARIO INNOVATION TRUST	3	0.014
OLYMPUS CANADA	3	0.014
OLYMPUS AMERICA	3	0.014
OLYMPUS	3	0.014
NIH NICHD	3	0.014
NEW CENTURY EXCELLENT TALENTS IN UNIVERSITY	3	0.014
NETHERLANDS ORGANISATION FOR SCIENTIFIC RESEARCH	3	0.014
NEBRASKA RESEARCH INITIATIVE	3	0.014
NATURAL SCIENCE FOUNDATION OF JIANGSU PROVINCE	3	0.014
NATIONAL SCIENCE COUNCIL IN TAIWAN	3	0.014
NATIONAL SCIENCE COUNCIL	3	0.014
NATIONAL RESEARCH COUNCIL OF CANADA IN LONDON ONTARIO CANADA	3	0.014
NATIONAL NATURE SCIENCE FOUNDATION OF CHINA	3	0.014
NATIONAL INSTITUTES OF HEALTH NATIONAL EYE INSTITUTE	3	0.014
NATIONAL INSTITUTE ON DISABILITY AND REHABILITATION RESEARCH RERC	3	0.014
NATIONAL INSTITUTE OF NEUROLOGICAL DISORDERS AND STROKE NINDS	3	0.014
NATIONAL INSTITUTE OF CHILD HEALTH AND HUMAN DEVELOPMENT	3	0.014
NATIONAL INSTITUTE FOR HEALTH RESEARCH UK	3	0.014
NATIONAL INSTITUTE FOR HEALTH RESEARCH NIHR UK	3	0.014
NATIONAL HUMAN GENOME RESEARCH INSTITUTE NATIONAL INSTITUTES OF HEALTH	3	0.014
NATIONAL HIGH TECHNOLOGY RESEARCH AND DEVELOPMENT PROGRAM OF CHINA	3	0.014
NATIONAL HIGH TECH RESEARCH AND DEVELOPMENT PROGRAM OF CHINA	3	0.014
NATIONAL HEALTH AND MEDICAL RESEARCH COUNCIL	3	0.014
NATIONAL COUNCIL FOR SCIENTIFIC AND TECHNOLOGICAL DEVELOPMENT CNPQ	3	0.014
NATIONAL CENTER FOR RESEARCH RESOURCES	3	0.014
NATIONAL CENTER FOR ADVANCING TRANSLATIONAL SCIENCES	3	0.014
NATIONAL ALLIANCE FOR RESEARCH ON SCHIZOPHRENIA AND DEPRESSION NARSAD	3	0.014
NATIONAL ALLIANCE FOR RESEARCH ON SCHIZOPHRENIA AND DEPRESSION	3	0.014
NATIONAL AERONAUTICS AND SPACE ADMINISTRATION	3	0.014
NATIONAL 863 PROGRAM	3	0.014
NASA	3	0.014
NARSAD	3	0.014
MRC	3	0.014
MOTEK MEDICAL BV	3	0.014
MITEK	3	0.014
MINISTRY OF SCIENCE AND TECHNOLOGY TAIWAN R O C	3	0.014
MINISTRY OF SCIENCE AND HIGHER EDUCATION	3	0.014
MINISTRY OF KNOWLEDGE ECONOMY	3	0.014
MINISTRY OF INTERNAL AFFAIRS AND COMMUNICATIONS	3	0.014
MINISTRY OF HEALTH WELFARE AND FAMILY REPUBLIC OF KOREA	3	0.014
MINISTRY OF EDUCATION CULTURE SPORTS SCIENCE AND TECHNOLOGY OF JAPAN	3	0.014
MINISTRY OF EDUCATION	3	0.014
MINISTRY OF CULTURE SPORTS AND TOURISM MCST	3	0.014
MINISTERIO DE CIENCIA E INNOVACION	3	0.014
MERCK	3	0.014
MENTICE GOTHENBURG SWEDEN	3	0.014
MEDICAL RESEARCH COUNCIL UNITED KINGDOM	3	0.014
MEDBRIDGE	3	0.014
MECHANICAL SOCIAL SYSTEMS FOUNDATION	3	0.014
MAUDSLEY NHS FOUNDATION TRUST	3	0.014
LUNDBECK	3	0.014
LONDON DEANERY	3	0.014
LABORATORY AER TECH OF REGIONE EMILIA ROMAGNA ITALY	3	0.014
KOREA UNIVERSITY	3	0.014
KOREA SCIENCE AND ENGINEERING FOUNDATION	3	0.014
KOREA GOVERNMENT MOST	3	0.014
KING S COLLEGE HOSPITAL NHS FOUNDATION TRUST	3	0.014
KING ABDULLAH UNIVERSITY OF SCIENCE AND TECHNOLOGY KAUST	3	0.014
KAROLINSKA INSTITUTET	3	0.014
ITALIAN SPACE AGENCY COREA GRANT	3	0.014
INTERNATIONAL FOUNDATION FOR RESEARCH IN PARAPLEGIA IRP	3	0.014
INTERNATIONAL BRAIN RESEARCH ORGANIZATION IBRO	3	0.014
INDRA SYSTEMS	3	0.014
IMPERIAL COLLEGE HEALTHCARE BIOMEDICAL RESEARCH CENTRE UK	3	0.014
ICT R D PROGRAM OF MSIP IITP	3	0.014
HERMAN JARNHARDT FOUNDATION MALMO SWEDEN	3	0.014
HEART AND STROKE FOUNDATION OF CANADA	3	0.014
GERMAN SCIENCE FOUNDATION	3	0.014
GERMAN FEDERAL MINISTRY OF EDUCATION AND RESEARCH BMBF	3	0.014
GENERALITAT VALENCIANA UNDER A VALI D GRANT	3	0.014
FUNDACAO DE AMPARO A PESQUISA DO ESTADO DO RIO DE JANEIRO FAPERJ	3	0.014
FRQS	3	0.014
FRENCH NATIONAL RESEARCH AGENCY ANR	3	0.014
FRENCH NATIONAL RESEARCH AGENCY	3	0.014
FRANCO DI GIOVANNI FOUNDATION	3	0.014
FOUNDATION RAFAEL DEL PINO	3	0.014
FOUNDATION OF THE SPANISH NATIONAL HOSPITAL FOR PARAPLEGIC RESEARCH AND INTEGRATION FUHNPAIIN	3	0.014
FOUNDATION OF MUSKELFOND NORR	3	0.014
FOUNDATION OF JC KEMPE	3	0.014
FONDS DE LA RECHERCHE EN SANTE DU QUEBEC	3	0.014
FEDERAL HIGHWAY ADMINISTRATION	3	0.014
FEDER	3	0.014
EUROPEAN RESEARCH COUNCIL PROJECT TRAVERSE	3	0.014
EUROPEAN PROJECT PHARMACOG PREDICTION OF COGNITIVE PROPERTIES OF NEW DRUG CANDIDATES FOR NEURODEGENERATIVE DISEASES IN EARLY CLINICAL DEVELOPMENT	3	0.014
EUNICE KENNEDY SHRIVER NATIONAL INSTITUTE OF CHILD HEALTH AND HUMAN DEVELOPMENT	3	0.014
ETH ZURICH	3	0.014
ENGINEERING AND PHYSICAL SCIENCES RESEARCH COUNCIL EPSRC	3	0.014
ENGINEERING AND PHYSICAL RESEARCH COUNCIL EPSRC	3	0.014
EFFICACY AND MECHANISM EVALUATION EME PROGRAMME	3	0.014
ECONOMIC AND SOCIAL RESEARCH COUNCIL	3	0.014
EC FP7 PROJECT VR HYPERSPACE	3	0.014
DUTCH TECHNOLOGY FOUNDATION STW	3	0.014
DEPARTMENT OF HEALTH VIA THE NATIONAL INSTITUTE FOR HEALTH RESEARCH COMPREHENSIVE BIOMEDICAL RESEARCH CENTRE	3	0.014
COVIDIEN CANADA	3	0.014
COORDINATION FOR THE IMPROVEMENT OF HIGHER EDUCATION PERSONNEL CAPES	3	0.014
CONACYT	3	0.014
COLANNINI FOUNDATION	3	0.014
CNPQ BRAZIL	3	0.014
CNCSIS	3	0.014
CHINESE NATIONAL NATURAL SCIENCE FUND	3	0.014
CATHAY GENERAL HOSPITAL	3	0.014
CANADIAN INSTITUTE FOR HEALTH RESEARCH	3	0.014
CANADIAN FOUNDATION FOR INNOVATION LEADERS OPPORTUNITY FUND	3	0.014
BUNDESMINISTERIUM FUR BILDUNG UND FORSCHUNG BMBF	3	0.014
BOSTON SCIENTIFIC CORPORATION	3	0.014
BBSRC	3	0.014
AUSTRALIAN RESEARCH COUNCIL ARC	3	0.014
ASTRAZENECA	3	0.014
ASSOCIATION OF SURGICAL EDUCATION	3	0.014
ARO	3	0.014
ARMY RESEARCH LABORATORY	3	0.014
ZURCHER KANTONALBANK	2	0.009
ZIMMER	2	0.009
ZHEJIANG PROVINCIAL NATURAL SCIENCE FOUNDATION OF CHINA	2	0.009
XUNTA DE GALICIA SPAIN	2	0.009
WORLD CLASS UNIVERSITY WCU	2	0.009
WISCONSIN ALUMNI RESEARCH FOUNDATION	2	0.009
WILEY	2	0.009
WCU WORLD CLASS UNIVERSITY THROUGH THE NATIONAL RESEARCH FOUNDATION OF KOREA	2	0.009
VU UNIVERSITY AMSTERDAM	2	0.009
VOLKSWAGEN STIFTUNG	2	0.009
VIPAAR LLC	2	0.009
VINNOVA	2	0.009
VICTORIAN NEUROTRAUMA INITIATIVE	2	0.009
VERE	2	0.009
VATTIKUTI FOUNDATION	2	0.009
US DEPARTMENT OF EDUCATION NATIONAL INSTITUTE ON DISABILITY AND REHABILITATION RESEARCH	2	0.009
US DEPARTMENT OF COMMERCE THROUGH NATIONAL TEXTILE CENTER NTC	2	0.009
US ARMY RESEARCH LABORATORY	2	0.009
US ARMY MEDICAL RESEARCH AND MATERIEL COMMAND	2	0.009
US AIR FORCE RESEARCH LABORATORY	2	0.009
UNIVERSITY OF ZURICH	2	0.009
UNIVERSITY OF WURZBURG	2	0.009
UNIVERSITY OF WESTERN ONTARIO	2	0.009
UNIVERSITY OF VIRGINIA	2	0.009
UNIVERSITY OF SYDNEY ROLF EDGAR LAKE POSTDOCTORAL FELLOWSHIP	2	0.009
UNIVERSITY OF OTAGO	2	0.009
UNIVERSITY OF MINNESOTA	2	0.009
UNIVERSITY OF JAEN	2	0.009
UNIVERSITY OF HEIDELBERG	2	0.009
UNIVERSITY OF EDINBURGH	2	0.009
UNIVERSITY OF CALIFORNIA DAVIS	2	0.009
UNIVERSITY OF BRITISH COLUMBIA UBC	2	0.009
UNIVERSITY OF BERN	2	0.009
UNIVERSITE LIBRE DE BRUXELLES	2	0.009
UNIVERSITE DE MONS BELGIUM	2	0.009
UNITED STATES DEPARTMENT OF ENERGY	2	0.009
UK NHS NATIONAL INSTITUTE FOR HEALTH RESEARCH	2	0.009
UK MEDICAL RESEARCH COUNCIL MRC	2	0.009
U S ARMY RESEARCH OFFICE	2	0.009
U S ARMY RESEARCH LABORATORY	2	0.009
U S ARMY	2	0.009
TRYGFOUNDATION	2	0.009
TRAVERSE PROJECT EUROPEAN RESEARCH COUNCIL	2	0.009
TRANSCEPT PHARMACEUTICALS	2	0.009
TONY COLANNINO FOUNDATION	2	0.009
TINNITUS RESEARCH INITIATIVE GRANT	2	0.009
THE SUMITOMO FOUNDATION	2	0.009
TEHRAN UNIVERSITY OF MEDICAL SCIENCES	2	0.009
TEACHER TRAINING COLLEGE	2	0.009
TATRC	2	0.009
SWISS STATE SECRETARIAT FOR EDUCATION AND RESEARCH SER	2	0.009
SWISS NATIONAL SCIENCE FOUNDATION THROUGH THE NATIONAL CENTRE OF COMPETENCE IN RESEARCH ROBOTICS	2	0.009
SWISS NATIONAL FOUNDATION	2	0.009
SWEDEN AMERICA FOUNDATION	2	0.009
SURGEON GENERAL HEALTH RESEARCH PROGRAM CANADIAN ARMED FORCES	2	0.009
STIFTUNG FUR WISSENSCHAFTLICHE FORSCHUNG UNIVERSITY OF ZURICH	2	0.009
STATE BUDGET OF THE CZECH REPUBLIC	2	0.009
SPANISH MINISTRY OF SCIENCE AND INNOVATION MICINN	2	0.009
SPANISH MINISTRY OF SCIENCE AND INNOVATION MICIIN	2	0.009
SPANISH MINISTRY OF ECONOMY AND COMPETITIVENESS MINECO	2	0.009
SPANISH MINISTRY OF ECONOMY AND COMPETITIVENESS	2	0.009
SOUTH LONDON AND MAUDSLEY NHS FOUNDATION TRUST	2	0.009
SOUTH AUSTRALIAN DEPARTMENT OF HEALTH	2	0.009
SOCIAL SCIENCE AND HUMANITIES RESEARCH COUNCIL OF CANADA	2	0.009
SMITH NEPHEW	2	0.009
SLOVENIAN TECHNOLOGY AGENCY	2	0.009
SLOVAK MINISTRY OF EDUCATION	2	0.009
SLOAN FOUNDATION	2	0.009
SKIDMORE COLLEGE	2	0.009
SINGAPORE NATIONAL RESEARCH FOUNDATION	2	0.009
SIMULATE UROLOGY SIMULATION PROGRAMME NATIONAL INITIATIVE FOR SIMULATION TRAINING IN UROLOGY	2	0.009
SIMMERSION LLC	2	0.009
SIGMA THETA TAU	2	0.009
SIBLEY ASSOCIATES INC	2	0.009
SHANGHAI PUJIANG PROGRAM	2	0.009
SHANGHAI JIAOTONG UNIVERSITY	2	0.009
SHANGHAI HUASHAN HOSPITAL	2	0.009
SHANGHAI COMMITTEE OF SCIENCE AND TECHNOLOGY	2	0.009
SHANGHAI CHANGZHENG HOSPITAL	2	0.009
SERIOUS GAME PROJECT AT THE ARTORG CENTER FOR BIOMEDICAL ENGINEERING RESEARCH	2	0.009
SECTORIAL OPERATIONAL PROGRAM FOR HUMAN RESOURCES DEVELOPMENT	2	0.009
SCIENTIFIC RESEARCH FOUNDATION OF GRADUATE SCHOOL OF SOUTHEAST UNIVERSITY	2	0.009
SCIENTIFIC AND TECHNOLOGICAL RESEARCH COUNCIL OF TURKEY	2	0.009
SCIENCE FOUNDATION ARIZONA	2	0.009
SCHWEIZERISCHE STIFTUNG FUR DAS CEREBRAL GELAHMTE KIND SWITZERLAND	2	0.009
SCAN DESIGN FOUNDATION BY INGER AND JENS BRUUN	2	0.009
SCAN DESIGN FOUNDATION	2	0.009
SANTESUISSE	2	0.009
SANDIA NATIONAL LABORATORIES	2	0.009
SAGES	2	0.009
RUSSIAN FOUNDATION FOR BASIC RESEARCH	2	0.009
RUPRECHT KARLS UNIVERSITAT HEIDELBERG	2	0.009
ROYAL COLLEGE OF SURGEONS OF ENGLAND	2	0.009
ROYAL COLLEGE OF PHYSICIANS AND SURGEONS OF CANADA MEDICAL EDUCATION RESEARCH GRANT	2	0.009
ROYAL BOURNEMOUTH AND CHRISTCHURCH HOSPITALS NHS TRUST	2	0.009
ROTATION MEDICAL	2	0.009
ROMANIAN MINISTRY OF EDUCATION RESEARCH AND INNOVATION NATIONAL CENTRE OF PROGRAMS MANAGEMENT	2	0.009
ROMAN REED SPINAL CORD INJURY RESEARCH FUND OF CALIFORNIA	2	0.009
ROBERT WOOD JOHNSON FOUNDATION	2	0.009
RIVERS LAB UMDNJ	2	0.009
RIVERS LAB	2	0.009
RICHARD AND EDITH STRAUSS FOUNDATION	2	0.009
RESEARCH SCIENTIFIC COUNCIL OF LE VINATIER HOSPITAL	2	0.009
RESEARCH GRANTS COUNCIL OF THE HONG KONG SPECIAL ADMINISTRATIVE REGION	2	0.009
RESEARCH GRANTS COUNCIL OF HONG KONG	2	0.009
RESEARCH AUTHORITY UNIVERSITY OF HAIFA	2	0.009
REGIONE PIEMONTE	2	0.009
REGIONE LOMBARDIA	2	0.009
REGION DES PAYS DE LA LOIRE FRANCE	2	0.009
QUEEN SILVIA JUBILEE FOUNDATION	2	0.009
PUBLIC SCIENCE AND TECHNOLOGY RESEARCH FUNDS OF THE OCEAN	2	0.009
PROSTATE CANCER UK	2	0.009
PORTUGUESE SCIENCE FOUNDATION FCT	2	0.009
PORTUGUESE FOUNDATION FOR SCIENCE AND TECHNOLOGY	2	0.009
PLYMOUTH UNIVERSITY	2	0.009
PIONEER PORTFOLIO OF THE ROBERT WOOD JOHNSON FOUNDATION	2	0.009
PHYSIOTHERAPY FOUNDATION OF CANADA	2	0.009
OSTEOPATHIC HERITAGE FOUNDATION OF COLUMBUS OH	2	0.009
ORGANON	2	0.009
OPO FOUNDATION ZURICH	2	0.009
ONTARIO STROKE SYSTEM OSS	2	0.009
ONTARIO RESEARCH AND DEVELOPMENT CHALLENGE FUND	2	0.009
ONTARIO NEUROTRAUMA FOUNDATION	2	0.009
ONTARIO MINISTRY OF TRAINING COLLEGES AND UNIVERSITIES	2	0.009
ONR MURI	2	0.009
OFFICE OF THE DEAN SCHOOL OF DENTAL MEDICINE STONY BROOK UNIVERSITY	2	0.009
OFFICE OF NAVAL RESEARCH ONR	2	0.009
NWO	2	0.009
NUFFIELD FOUNDATION	2	0.009
NSF SCIENCE OF LEARNING CENTER	2	0.009
NOVARTIS	2	0.009
NIOSH	2	0.009
NIHR BIOMEDICAL RESEARCH CENTRE FOR MENTAL HEALTH AT THE SOUTH LONDON AND MAUDSLEY NHS FOUNDATION TRUST	2	0.009
NIHR BIOMEDICAL RESEARCH CENTRE	2	0.009
NIH NCRR	2	0.009
NIDA	2	0.009
NIAAA	2	0.009
NIA	2	0.009
NHMRC CAREER DEVELOPMENT FELLOWSHIP	2	0.009
NETHERLANDS ORGANIZATION FOR SCIENTIFIC RESEARCH	2	0.009
NETHERLANDS ICT RESEARCH AND INNOVATION AUTHORITY ICT REGIE	2	0.009
NEPEAN MEDICAL RESEARCH FOUNDATION	2	0.009
NEDO JAPAN	2	0.009
NAVY S MANTECH OFFICE	2	0.009
NATURAL SCIENCE AND ENGINEERING RESEARCH COUNCIL OF CANADA	2	0.009
NATIONAL SCIENCE FOUNDATION USA	2	0.009
NATIONAL SCIENCE FOUNDATION OF CHINA	2	0.009
NATIONAL SCIENCE COUNCIL TAIWAN R O C	2	0.009
NATIONAL SCIENCE COUNCIL REPUBLIC OF CHINA	2	0.009
NATIONAL SCIENCE COUNCIL OF THE REPUBLIC OF CHINA	2	0.009
NATIONAL SCIENCE COUNCIL NSC TAIWAN ROC	2	0.009
NATIONAL SCIENCE CENTRE POLAND	2	0.009
NATIONAL RESOURCES	2	0.009
NATIONAL RESEARCH FOUNDATION OF KOREA NRF MINISTRY OF EDUCATION	2	0.009
NATIONAL RESEARCH FOUNDATION OF KOREA NRF GRANT	2	0.009
NATIONAL RESEARCH FOUNDATION KOREA NRF	2	0.009
NATIONAL RESEARCH COUNCIL OF THAILAND	2	0.009
NATIONAL PROGRAM R D PROJECT GOVERNMENT OF SPAIN	2	0.009
NATIONAL NATURAL SCIENCE FUND FOR THE YOUTH OF CHINA	2	0.009
NATIONAL NATURAL SCIENCE FOUNDATION COUNCIL OF CHINA	2	0.009
NATIONAL NATURAL SCIENCE FOUNDATION	2	0.009
NATIONAL MULTIPLE SCLEROSIS SOCIETY	2	0.009
NATIONAL MEDICAL RESEARCH COUNCIL SINGAPORE	2	0.009
NATIONAL KEY TECHNOLOGY R D PROGRAM OF CHINA	2	0.009
NATIONAL INSTITUTES OF MENTAL HEALTH	2	0.009
NATIONAL INSTITUTE ON DISABILITY AND REHABILITATION RESEARCH REHABILITATION ENGINEERING RESEARCH CENTER	2	0.009
NATIONAL INSTITUTE ON DEAFNESS AND OTHER COMMUNICATION DISORDERS OF THE NATIONAL INSTITUTES OF HEALTH	2	0.009
NATIONAL INSTITUTE ON ALCOHOL ABUSE AND ALCOHOLISM	2	0.009
NATIONAL INSTITUTE OF MENTAL HEALTH NIMH	2	0.009
NATIONAL INSTITUTE OF HEALTH RESEARCH DEPARTMENT OF HEALTH UK	2	0.009
NATIONAL INSTITUTE OF DIABETES AND DIGESTIVE AND KIDNEY DISEASES	2	0.009
NATIONAL INSTITUTE FOR HEALTH RESEARCH UNITED KINGDOM	2	0.009
NATIONAL INSTITUTE FOR HEALTH RESEARCH NIHR NEWCASTLE BIOMEDICAL RESEARCH UNIT BASED AT NEWCASTLE UPON TYNE HOSPITALS NHS FOUNDATION TRUST	2	0.009
NATIONAL INSTITUTE FOR HEALTH RESEARCH DEPARTMENT OF HEALTH U K	2	0.009
NATIONAL HIGH TECHNOLOGY RESEARCH AND DEVELOPMENT PROGRAM 863 PROGRAM OF CHINA	2	0.009
NATIONAL HIGH TECH RESEARCH DEVELOPMENT PROGRAM OF CHINA	2	0.009
(219 Funding Agencies {0} {1} value(s) outside display options.)
(18652(86.093%){0} records{1} do not contain data in the field being analyzed.)

## Sheet: Grants
Grant Numbers	records	% of 7755
SEJ2006-14301/PSIC	15	0.00193
227985	15	0.00193
R31-10008	13	0.00168
2008-157	13	0.00168
257695	8	0.00103
248620	8	0.00103
PSI2011-26985	7	0.0009
VISIONAIR 262044	6	0.00077
SFB-TRR 58	6	0.00077
R01HD058573	6	0.00077
27731	6	0.00077
W911NF-10-2-0022	5	0.00064
TIN2010-20187	5	0.00064
PTDC/PSI-PCO/100148/2008	5	0.00064
PSI2008-05938/PSIC	5	0.00064
H133E050011	5	0.00064
G0902308	5	0.00064
FP7-247685	5	0.00064
AAT-285681	5	0.00064
5R01EB010037	5	0.00064
3200B0-120722/1	5	0.00064
SFRH/BD/38927/2007	4	0.00052
SFB-TRR-58	4	0.00052
RVO:67985823	4	0.00052
RI 1000/1-1	4	0.00052
RF-2009-1472190	4	0.00052
R01GM042725-17A1	4	0.00052
PSI2010-17563	4	0.00052
P2-0228	4	0.00052
N00014-10-1-0072	4	0.00052
MOP-77548	4	0.00052
H133E070013	4	0.00052
H133A080045A	4	0.00052
FT100100725	4	0.00052
DE-AC02-06CH11357	4	0.00052
CZ.1.05/1.1.00/02.0123	4	0.00052
BR4164/1-1	4	0.00052
AV0Z50110509	4	0.00052
655.010.207	4	0.00052
61190120	4	0.00052
61170318	4	0.00052
60803047	4	0.00052
32003B-120722	4	0.00052
2P41EB002025	4	0.00052
262044	4	0.00052
258169	4	0.00052
1R01AR054115-01A1	4	0.00052
1008117	4	0.00052
09/160/06	4	0.00052
TIN2013-44741-R	3	0.00039
SFB 550-A4	3	0.00039
RES-000-22-3016	3	0.00039
R44 MH080496	3	0.00039
R01 DA027802	3	0.00039
PSI2014-56303-REDT	3	0.00039
PSI2011-28801	3	0.00039
PSI2008-02106	3	0.00039
NIBIB R01 EB010037-01	3	0.00039
MEST-CT-2004-504321	3	0.00039
IDI-20110844	3	0.00039
FP7/2007-2013	3	0.00039
FP7-ICT-2009-5	3	0.00039
FP7-ICT-2009-4-2-1	3	0.00039
EY05729	3	0.00039
DFG 29160962	3	0.00039
CZ.1.07/2.3.00/20.0117	3	0.00039
BES-2012-053988	3	0.00039
B01	3	0.00039
AP2006-03952	3	0.00039
AAL-2008-1-119	3	0.00039
A090537	3	0.00039
64449	3	0.00039
61190124	3	0.00039
61170118	3	0.00039
5R01MH092925-02	3	0.00039
533526	3	0.00039
51AU40_125759	3	0.00039
30973165	3	0.00039
2R01EB005807-05A1	3	0.00039
2R01 NS056227-06	3	0.00039
248587	3	0.00039
230249	3	0.00039
215756	3	0.00039
2013R1A1A2062181	3	0.00039
2012R1A2A2A01047344	3	0.00039
2009CB320804	3	0.00039
2009AA045201	3	0.00039
2/2012 (699002)	3	0.00039
1R01EB014305-01A1	3	0.00039
1R01EB009362-01A2	3	0.00039
1R01EB009362	3	0.00039
12-131985	3	0.00039
10733	3	0.00039
101509	3	0.00039
10092821	3	0.00039
10039923	3	0.00039
1003007	3	0.00039
1-R01-HD059844	3	0.00039
967170	3	0.00039
705863	3	0.00039
35005	3	0.00039
64203	3	0.00039
WR91CRB-08-C-0137	2	0.00026
W911QY-12-C-0078	2	0.00026
W911NF-12-1-0378	2	0.00026
W911NF-10-1-0506	2	0.00026
W911NF-09-1-0510	2	0.00026
W81XWH-10-1-1045	2	0.00026
W81XWH-08-2-0186	2	0.00026
V-TIME-278169	2	0.00026
UKM-HEJIM-INDUSTRY-19-2010	2	0.00026
TS0669699	2	0.00026
TL1TR000138	2	0.00026
TIN2012-34003	2	0.00026
TIN2012-30768	2	0.00026
TIN2010-16576	2	0.00026
TIN2006-13615	2	0.00026
SS2015AA050201	2	0.00026
SR/FST/LSII-029/2012	2	0.00026
SMI 3/2008	2	0.00026
SMA-1041755	2	0.00026
SFB/TRR-58	2	0.00026
SBE-0542013	2	0.00026
SALUD-2007-C01-70074	2	0.00026
RR 10-281	2	0.00026
RR 08-258	2	0.00026
RO1NS056226 0 01A2	2	0.00026
RO1 EY019924	2	0.00026
R31-2008-000-10062-0	2	0.00026
R31-2008-000-10008-0	2	0.00026
R24HD050821	2	0.00026
R21 HD075585	2	0.00026
R01MH075889	2	0.00026
R01EB010037	2	0.00026
R01EB009362	2	0.00026
R0101-15-0168	2	0.00026
R01-HD58301	2	0.00026
PolyU 5152/09E	2	0.00026
PSI2011-25767	2	0.00026
PSI2010-15780	2	0.00026
PSI2010-09568-E	2	0.00026
PROMETEO/2010/028	2	0.00026
PROMETEO/2008/157	2	0.00026
POSDRU/159/1.5/S/132400	2	0.00026
PN-II-PT-PCCA-2011-3.1-0190	2	0.00026
P30 DC005205	2	0.00026
P-MR-10/07	2	0.00026
OOI 2005/39	2	0.00026
OCI-0753407	2	0.00026
NT13386	2	0.00026
NSC 103-2911-I-003-301	2	0.00026
NRF-2013R1A2A2A03068342	2	0.00026
NMRC/TCR/001/2007	2	0.00026
NKTH-KCKHA005 (OMFB-01137/2008)	2	0.00026
NIH/NIBIB 2R01EB005807	2	0.00026
MU2299/1-2	2	0.00026
MOST 104-2911-I-003-301	2	0.00026
MOST 104-2627-E-009-001	2	0.00026
MOST 104-2221-E-041-006	2	0.00026
MOST 103-2911-I-009-101	2	0.00026
K23 DC005384	2	0.00026
K1326151	2	0.00026
K01 HD059983	2	0.00026
JCK-2613	2	0.00026
IST-2006-27731	2	0.00026
IST-2006-027141	2	0.00026
ISIC/2012/012	2	0.00026
ISC III CB06 03/0052	2	0.00026
IR 15/8-3	2	0.00026
IR 15/8-2	2	0.00026
IP-SKILLS-35005	2	0.00026
IOS-0718325	2	0.00026
IIS-0846144	2	0.00026
IDI-20110031	2	0.00026
ICT-2010-248620	2	0.00026
HIFF920080	2	0.00026
HD58301	2	0.00026
GRK 778	2	0.00026
GI 305/4-1	2	0.00026
G03/135	2	0.00026
FP7-249858-TP3	2	0.00026
FP7-233543	2	0.00026
FP307	2	0.00026
FOR 605	2	0.00026
FIS-PI051937	2	0.00026
FA9550-07-1-0475	2	0.00026
FA9550-06-1-0079	2	0.00026
FA9550-05-1-0384	2	0.00026
FA 211-432C- 2012	2	0.00026
F32AG044904	2	0.00026
F31AG046945	2	0.00026
F31 MH090682	2	0.00026
ERC 227985	2	0.00026
EP/F032420/1	2	0.00026
ENG-1137279	2	0.00026
EDU-2012-37247	2	0.00026
DPI2011-29660-C04-04	2	0.00026
DP140100914	2	0.00026
DP1092442	2	0.00026
DFG LA-952/4	2	0.00026
DFG LA-952/3	2	0.00026
DFG EXC 277	2	0.00026
DFG 29160938	2	0.00026
DEGF0206ER64322	2	0.00026
CSR C07	2	0.00026
CSD2007-00012	2	0.00026
CRSII1-125135	2	0.00026
CO8X0816	2	0.00026
CNS-0959979	2	0.00026
CMMI0923297	2	0.00026
CMMI-927475	2	0.00026
CMMI-1100177	2	0.00026
CMMI-1068926	2	0.00026
CMMI-0928774	2	0.00026
CIN2011-16	2	0.00026
CE0561903	2	0.00026
CDC/NIOSH-R01-OH009222	2	0.00026
CBET-0756058	2	0.00026
CA131473	2	0.00026
CA129094	2	0.00026
CA081137	2	0.00026
C26N149PK8	2	0.00026
BFI09.132	2	0.00026
BES-2011-043316	2	0.00026
AV0Z 50110509	2	0.00026
ART56-NMC-704763	2	0.00026
APP1019980	2	0.00026
AP2007-00465	2	0.00026
ANR-11-EQPX-0023	2	0.00026
AG26470	2	0.00026
ABC PITN-GA-011-290011	2	0.00026
AAT-2011-RTD-1-285681	2	0.00026
AA019462	2	0.00026
A112074	2	0.00026
97-2314-B-006-002-MY3	2	0.00026
95185	2	0.00026
95-2815-C-006-033-E	2	0.00026
81101131	2	0.00026
6330	2	0.00026
624012	2	0.00026
61272326	2	0.00026
61190125	2	0.00026
61190122	2	0.00026
61173124	2	0.00026
61075068	2	0.00026
61020106005	2	0.00026
61005082	2	0.00026
60970093	2	0.00026
60933007	2	0.00026
60902078	2	0.00026
60818	2	0.00026
60771025	2	0.00026
546113	2	0.00026
51NF40-144619/PMPDP3-124282	2	0.00026
51205250	2	0.00026
51105072	2	0.00026
51075274	2	0.00026
50905047	2	0.00026
50205014	2	0.00026
452-03-356	2	0.00026
451.12.004	2	0.00026
425513	2	0.00026
41301439	2	0.00026
411/U/2011	2	0.00026
41076115	2	0.00026
333607	2	0.00026
312375/2009-3	2	0.00026
31000456	2	0.00026
309/09/1053	2	0.00026
29160962	2	0.00026
291166	2	0.00026
287713	2	0.00026
287361	2	0.00026
28/2011	2	0.00026
277023	2	0.00026
258749	2	0.00026
247447	2	0.00026
24592955	2	0.00026
238802	2	0.00026
23700143	2	0.00026
23135514	2	0.00026
22360109	2	0.00026
222107	2	0.00026
205557	2	0.00026
2014Y0036	2	0.00026
2013/B001	2	0.00026
2012GB102001	2	0.00026
2012CB955603	2	0.00026
2012-0009524	2	0.00026
2010MEFNF7_002	2	0.00026
201005019	2	0.00026
2010-0015090	2	0.00026
2009BAI71B06	2	0.00026
2009-0069050	2	0.00026
2008609199	2	0.00026
2008/157	2	0.00026
2007195	2	0.00026
2007/000140-0	2	0.00026
2007 005874	2	0.00026
1R21EB007650-01A1	2	0.00026
1R01MH091102-01A1	2	0.00026
1R01EB014305	2	0.00026
1R01EB010037-01	2	0.00026
14JCQNJC00100	2	0.00026
1256431	2	0.00026
1126	2	0.00026
11174087	2	0.00026
11-144	2	0.00026
10774049	2	0.00026
106961.01.R.DL	2	0.00026
106/10	2	0.00026
104W963	2	0.00026
1038210	2	0.00026
102169	2	0.00026
101CGH-NCU-A4	2	0.00026
10033162	2	0.00026
1000579	2	0.00026
10/IN.1/13003	2	0.00026
1-ZV6C	2	0.00026
1-ZV2U	2	0.00026
965153	2	0.00026
937060	2	0.00026
923802	2	0.00026
917040	2	0.00026
904990	2	0.00026
900517	2	0.00026
845670	2	0.00026
724681	2	0.00026
703787	2	0.00026
02-07400	2	0.00026
(0 Grant Numbers {0} {1} value(s) outside display options.)
(6248(80.567%){0} records{1} do not contain data in the field being analyzed.)

## Sheet: Grants full
Grant Numbers	records	% of 21665
227985	16	0.074
SEJ2006-14301/PSIC	15	0.069
27731	14	0.065
R31-10008	13	0.06
2008-157	13	0.06
H133E050011	9	0.042
257695	8	0.037
248620	8	0.037
R01HD058573	7	0.032
PSI2011-26985	7	0.032
VISIONAIR 262044	6	0.028
SFB-TRR 58	6	0.028
RI 1000/1-1	6	0.028
W911NF-10-2-0022	5	0.023
TIN2010-20187	5	0.023
SFB-TRR-58	5	0.023
PTDC/PSI-PCO/100148/2008	5	0.023
PSI2008-05938/PSIC	5	0.023
H133E070013	5	0.023
G0902308	5	0.023
FP7/2007-2013	5	0.023
FP7-247685	5	0.023
AAT-285681	5	0.023
5R01EB010037	5	0.023
3200B0-120722/1	5	0.023
SFRH/BD/38927/2007	4	0.018
RVO:67985823	4	0.018
RF-2009-1472190	4	0.018
RES-000-22-3016	4	0.018
R01GM042725-17A1	4	0.018
PSI2010-17563	4	0.018
PSI2008-02106	4	0.018
P2-0228	4	0.018
NT-B-22-MS-14-50-04	4	0.018
N00014-10-1-0072	4	0.018
MOP-77548	4	0.018
H133A080045A	4	0.018
FT100100725	4	0.018
FA9550-06-1-0079	4	0.018
DE-AC02-06CH11357	4	0.018
CZ.1.05/1.1.00/02.0123	4	0.018
BR4164/1-1	4	0.018
AV0Z50110509	4	0.018
AP2006-03952	4	0.018
AAL-2008-1-119	4	0.018
A090537	4	0.018
655.010.207	4	0.018
61190120	4	0.018
61170318	4	0.018
60803047	4	0.018
32003B-120722	4	0.018
2P41EB002025	4	0.018
262044	4	0.018
258169	4	0.018
215756	4	0.018
20070420870	4	0.018
2005-S-604-02	4	0.018
1R01AR054115-01A1	4	0.018
1008117	4	0.018
09/160/06	4	0.018
TIN2013-44741-R	3	0.014
SFB TR 31	3	0.014
SFB 550-A4	3	0.014
R49/CE000191	3	0.014
R44 MH080496	3	0.014
R01-2005-000-10963-0	3	0.014
R01 DA027802	3	0.014
PSI2014-56303-REDT	3	0.014
PSI2011-28801	3	0.014
NIBIB R01 EB010037-01	3	0.014
MEST-CT-2004-504321	3	0.014
IST-2006-27731	3	0.014
IR 15/8-2	3	0.014
IDI-20110844	3	0.014
HD58301	3	0.014
G03/135	3	0.014
FP7-ICT-2009-5	3	0.014
FP7-ICT-2009-4-2-1	3	0.014
FA9550-05-1-0384	3	0.014
EY05729	3	0.014
EP/F032420/1	3	0.014
DFG 29160962	3	0.014
DC05235	3	0.014
CZ.1.07/2.3.00/20.0117	3	0.014
BES-2012-053988	3	0.014
B01	3	0.014
AG26470	3	0.014
90612017	3	0.014
64449	3	0.014
61190124	3	0.014
61170118	3	0.014
5R01MH092925-02	3	0.014
554411/2005-9	3	0.014
533526	3	0.014
51AU40_125759	3	0.014
50905047	3	0.014
3280	3	0.014
30973165	3	0.014
2R01EB005807-05A1	3	0.014
2R01 NS056227-06	3	0.014
248587	3	0.014
230249	3	0.014
2013R1A1A2062181	3	0.014
2012R1A2A2A01047344	3	0.014
2009CB320804	3	0.014
2009AA045201	3	0.014
2/2012 (699002)	3	0.014
1R01EB014305-01A1	3	0.014
1R01EB009362-01A2	3	0.014
1R01EB009362	3	0.014
12-131985	3	0.014
10733	3	0.014
1072	3	0.014
101509	3	0.014
10092821	3	0.014
10039923	3	0.014
1003007	3	0.014
1-R01-HD059844	3	0.014
967170	3	0.014
705863	3	0.014
35005	3	0.014
64203	3	0.014
WR91CRB-08-C-0137	2	0.009
W911QY-12-C-0078	2	0.009
W911NF-12-1-0378	2	0.009
W911NF-10-1-0506	2	0.009
W911NF-09-1-0510	2	0.009
W81XWH-10-1-1045	2	0.009
W81XWH-08-2-0186	2	0.009
W81XWH-05-1-0577	2	0.009
VFE-147	2	0.009
V-TIME-278169	2	0.009
UKM-HEJIM-INDUSTRY-19-2010	2	0.009
U18 HS16725	2	0.009
TS0669699	2	0.009
TL1TR000138	2	0.009
TIN2012-34003	2	0.009
TIN2012-30768	2	0.009
TIN2010-16576	2	0.009
TIN2007-67188	2	0.009
TIN2006-13615	2	0.009
SS2015AA050201	2	0.009
SR/FST/LSII-029/2012	2	0.009
SMI 3/2008	2	0.009
SMA-1041755	2	0.009
SFRH/BD/31020/2006	2	0.009
SFRH/BD/21662/2005	2	0.009
SFB/TRR-58	2	0.009
SBE-0542013	2	0.009
SALUD-2007-C01-70074	2	0.009
RR 10-281	2	0.009
RR 08-258	2	0.009
RO1NS056226 0 01A2	2	0.009
RO1 NS056227-01A2	2	0.009
RO1 EY019924	2	0.009
RO 2000/7-1	2	0.009
RIAM 004 02	2	0.009
RES-331-27-0006	2	0.009
RBIN04BC5C	2	0.009
R31-2008-000-10062-0	2	0.009
R31-2008-000-10008-0	2	0.009
R24HD050821	2	0.009
R21 HD075585	2	0.009
R01MH075889	2	0.009
R01EB010037	2	0.009
R01EB009362	2	0.009
R01EB005807	2	0.009
R0101-15-0168	2	0.009
R01-HD58301	2	0.009
R01-2006-000-11142-0	2	0.009
R01-2004-000-10906-0	2	0.009
PolyU 5152/09E	2	0.009
PSI2011-25767	2	0.009
PSI2010-15780	2	0.009
PSI2010-09568-E	2	0.009
PROMETEO/2010/028	2	0.009
PROMETEO/2008/157	2	0.009
POSDRU/159/1.5/S/132400	2	0.009
POEMS-IST-2001-39223	2	0.009
PN-II-PT-PCCA-2011-3.1-0190	2	0.009
PEII09-0054-9581	2	0.009
PB 07 01	2	0.009
P30 DC005205	2	0.009
P-MR-10/07	2	0.009
OOI 2005/39	2	0.009
OCI-0753407	2	0.009
NT13386	2	0.009
NSC 103-2911-I-003-301	2	0.009
NRF-2013R1A2A2A03068342	2	0.009
NMRC/TCR/001/2007	2	0.009
NKTH-KCKHA005 (OMFB-01137/2008)	2	0.009
NIH/NIBIB 2R01EB005807	2	0.009
NCET-08-0171	2	0.009
N61339-04-C-0072	2	0.009
MU2299/1-2	2	0.009
MRTN-CT-2004-512400	2	0.009
MOST 104-2911-I-003-301	2	0.009
MOST 104-2627-E-009-001	2	0.009
MOST 104-2221-E-041-006	2	0.009
MOST 103-2911-I-009-101	2	0.009
MOP 74626	2	0.009
LP0562622	2	0.009
LE 1108/8-1	2	0.009
KU 1132/4-1	2	0.009
KRF-2008-013-D00152	2	0.009
K25HD047194	2	0.009
K23 DC005384	2	0.009
K1326151	2	0.009
K01 HD059983	2	0.009
JCK-2613	2	0.009
IST-2006-27141	2	0.009
IST-2006-027141	2	0.009
IST-2002-507464	2	0.009
IST-2001-39223	2	0.009
ISIC/2012/012	2	0.009
ISC III CB06 03/0052	2	0.009
IRTG 1328	2	0.009
IR 15/8-3	2	0.009
IP-SKILLS-35005	2	0.009
IOS-0718325	2	0.009
IIS-0846144	2	0.009
IIS-0121084	2	0.009
IDI-20110031	2	0.009
ICT-2010-248620	2	0.009
ICRC (1)/PL 106-346	2	0.009
Hitqnjs2009013	2	0.009
HIFF920080	2	0.009
HD 42161	2	0.009
HCC 0705863	2	0.009
GRK 778	2	0.009
GR/S12395/01	2	0.009
GI 305/4-1	2	0.009
FP7-249858-TP3	2	0.009
FP7-233543	2	0.009
FP6-511092	2	0.009
FP307	2	0.009
FOR 605	2	0.009
FIS-PI051937	2	0.009
FA9550-10-1-0085	2	0.009
FA9550-07-1-0475	2	0.009
FA 211-432C- 2012	2	0.009
F32AG044904	2	0.009
F31AG046945	2	0.009
F31 MH090682	2	0.009
EY12890	2	0.009
ERC 227985	2	0.009
EP/C534220/1	2	0.009
ENG-1137279	2	0.009
EDU-2012-37247	2	0.009
DPI2011-29660-C04-04	2	0.009
DP140100914	2	0.009
DP1092442	2	0.009
DFG LA-952/4	2	0.009
DFG LA-952/3	2	0.009
DFG EXC 277	2	0.009
DFG 29160938	2	0.009
DEGF0206ER64322	2	0.009
DAAD 19-03-D-0004	2	0.009
CSR C07	2	0.009
CSD2007-00018	2	0.009
CSD2007-00012	2	0.009
CRSII1-125135	2	0.009
CO8X0816	2	0.009
CNS-0959979	2	0.009
CMMI0923297	2	0.009
CMMI-927475	2	0.009
CMMI-1100177	2	0.009
CMMI-1068926	2	0.009
CMMI-0928774	2	0.009
CMMI-0727256	2	0.009
CMMI-0620948	2	0.009
CIN2011-16	2	0.009
CE0561903	2	0.009
CDC/NIOSH-R01-OH009222	2	0.009
CBET-0756058	2	0.009
CA131473	2	0.009
CA129094	2	0.009
CA081137	2	0.009
C26N149PK8	2	0.009
BFI09.132	2	0.009
BES-2011-043316	2	0.009
AV0Z 50110509	2	0.009
ART56-NMC-704763	2	0.009
APP1019980	2	0.009
AP2007-00465	2	0.009
ANR-11-EQPX-0023	2	0.009
ABC PITN-GA-011-290011	2	0.009
AAT-2011-RTD-1-285681	2	0.009
AA019462	2	0.009
A112074	2	0.009
97-2314-B-006-002-MY3	2	0.009
95185	2	0.009
95-2815-C-006-033-E	2	0.009
81101131	2	0.009
6330	2	0.009
624012	2	0.009
61272326	2	0.009
61190125	2	0.009
61190122	2	0.009
61173124	2	0.009
61075068	2	0.009
61020106005	2	0.009
61005082	2	0.009
60970093	2	0.009
60933007	2	0.009
60902078	2	0.009
60818	2	0.009
60775060	2	0.009
60771025	2	0.009
60533070	2	0.009
546113	2	0.009
51NF40-144619/PMPDP3-124282	2	0.009
51205250	2	0.009
51105072	2	0.009
51075274	2	0.009
50935006	2	0.009
50575084	2	0.009
50205014	2	0.009
452-03-356	2	0.009
451.12.004	2	0.009
425513	2	0.009
41301439	2	0.009
411/U/2011	2	0.009
41076115	2	0.009
333607	2	0.009
312375/2009-3	2	0.009
31000456	2	0.009
309/09/1053	2	0.009
29160962	2	0.009
291166	2	0.009
287713	2	0.009
287361	2	0.009
28/2011	2	0.009
277023	2	0.009
258749	2	0.009
247447	2	0.009
24592955	2	0.009
238802	2	0.009
23700143	2	0.009
23135514	2	0.009
22360109	2	0.009
222107	2	0.009
205557	2	0.009
2014Y0036	2	0.009
2013/B001	2	0.009
2012GB102001	2	0.009
2012CB955603	2	0.009
2012-0009524	2	0.009
2010MEFNF7_002	2	0.009
201005019	2	0.009
2010-0015090	2	0.009
2009CB320805	2	0.009
2009BAI71B06	2	0.009
2009-0094016	2	0.009
2009-0069050	2	0.009
2008609199	2	0.009
2008/157	2	0.009
2007195	2	0.009
2007/000140-0	2	0.009
2007 005874	2	0.009
2006-1514	2	0.009
2-R01-MH57868	2	0.009
1R21EB007650-01A1	2	0.009
1R01MH091102-01A1	2	0.009
1R01EB014305	2	0.009
1R01EB010037-01	2	0.009
14JCQNJC00100	2	0.009
1256431	2	0.009
1126	2	0.009
11174087	2	0.009
11-144	2	0.009
10774049	2	0.009
106961.01.R.DL	2	0.009
106/10	2	0.009
104W963	2	0.009
1038210	2	0.009
102169	2	0.009
101CGH-NCU-A4	2	0.009
10033162	2	0.009
1000579	2	0.009
10/IN.1/13003	2	0.009
1/0036/09	2	0.009
1-ZV6C	2	0.009
1-ZV2U	2	0.009
1 R01 DC06458-01A1	2	0.009
965153	2	0.009
095301070000G3217	2	0.009
937060	2	0.009
923802	2	0.009
917040	2	0.009
904990	2	0.009
900517	2	0.009
08DZ1121000	2	0.009
845670	2	0.009
724681	2	0.009
703787	2	0.009
70023	2	0.009
02-07400	2	0.009
01GO0202	2	0.009
(0 Grant Numbers {0} {1} value(s) outside display options.)
(19812(91.447%){0} records{1} do not contain data in the field being analyzed.)

## Sheet: Groups
Group Authors	records	% of 7755
IEEE	587	0.07569
ASME	95	0.01225
ACM	20	0.00258
SGEM	18	0.00232
DESTECH PUBLICAT INC	12	0.00155
IOP	7	0.0009
SICE	4	0.00052
EUROPEAN VIRTUAL REALITY ENDOVASC	4	0.00052
ROBOTICS SOCIETY OF JAPAN	3	0.00039
NATL RES COUNCIL CANADA	2	0.00026
ITALIAN CONSENSUS CONFERENCE PAIN	2	0.00026
EBM ORG COMM	2	0.00026
CIE	2	0.00026
(0 Group Authors {0} {1} value(s) outside display options.)
(6981(90.019%){0} records{1} do not contain data in the field being analyzed.)

## Sheet: Groups full
Group Authors	records	% of 21665
IEEE	1957	9.033
ASME	236	1.089
IEEE COMP SOC	114	0.526
IEEE COMPUTER SOCIETY	102	0.471
ACM	66	0.305
IEEE COMPUTER SOC	26	0.12
SGEM	20	0.092
VDI	16	0.074
INSTICC	12	0.055
DESTECH PUBLICAT INC	12	0.055
INT SOC VAIRTUAL SYST MULTIMEDIA	9	0.042
TRB	8	0.037
HUMAN FACTORS ERGONOM SOC	8	0.037
HFES	8	0.037
SOC APPL LEARNING TECHNOL	7	0.032
IOP	7	0.032
EUROPEAN VIRTUAL REALITY ENDOVASC	6	0.028
ASEE	6	0.028
TU	5	0.023
INST MECH ENGINEERS	5	0.023
IEE	5	0.023
ICROS KOMMA	5	0.023
EDUTECH	5	0.023
SOC INSTRUMENT CONTROL ENGINEERS JAPAN	4	0.018
SOC COMP SIMULAT INT	4	0.018
SICE	4	0.018
PUSTC	4	0.018
NORTHEASTERN UNIV CHINA	4	0.018
INST ELECT ENGINEERS	4	0.018
IEEE IND ELECTR SOC	4	0.018
SID	3	0.014
ROBOTICS SOCIETY OF JAPAN	3	0.014
MTS	3	0.014
MSSANZI	3	0.014
INT ASSOC ENGINEERS	3	0.014
IMECHE	3	0.014
HUMAN FACTORS SOC	3	0.014
FACULTY OF MECHANICAL ENGINEERING	3	0.014
COAL INDUSTRY PUBL HOUSE	3	0.014
CIE	3	0.014
AMS	3	0.014
AACC	3	0.014
WUHAN UNIV TECHNOLOGY PRESS	2	0.009
VEREIN DEUTSCH INGN	2	0.009
STROKE OUTCOME RES CANADA SORCAN	2	0.009
NYSGE STUDY GRP	2	0.009
NATL RES COUNCIL CANADA	2	0.009
MONDUZZI EDITORE INT PROC DIV	2	0.009
MEDIMOND	2	0.009
ITALIAN CONSENSUS CONFERENCE PAIN	2	0.009
ISPRS	2	0.009
IS T	2	0.009
IEEE PES	2	0.009
ICCS	2	0.009
EVEREST	2	0.009
EBM ORG COMM	2	0.009
COLLEGE OF TEXTILES	2	0.009
CANADIAN HUMAN COMP COMMUN SOC	2	0.009
BIT	2	0.009
AUSIMM	2	0.009
AKM CONGRESS SERV	2	0.009
AES	2	0.009
AAC	2	0.009
AAAI	2	0.009
(0 Group Authors {0} {1} value(s) outside display options.)
(18798(86.767%){0} records{1} do not contain data in the field being analyzed.)

## Sheet: Research Areas
Research Areas	records	% of 7755
COMPUTER SCIENCE	2314	0.29839
ENGINEERING	1977	0.25493
NEUROSCIENCES NEUROLOGY	861	0.11103
PSYCHOLOGY	724	0.09336
SURGERY	597	0.07698
EDUCATION EDUCATIONAL RESEARCH	467	0.06022
REHABILITATION	430	0.05545
MATERIALS SCIENCE	304	0.0392
AUTOMATION CONTROL SYSTEMS	263	0.03391
PSYCHIATRY	228	0.0294
ROBOTICS	210	0.02708
HEALTH CARE SCIENCES SERVICES	205	0.02643
IMAGING SCIENCE PHOTOGRAPHIC TECHNOLOGY	195	0.02515
MEDICAL INFORMATICS	178	0.02295
SCIENCE TECHNOLOGY OTHER TOPICS	174	0.02244
OPTICS	163	0.02102
GENERAL INTERNAL MEDICINE	130	0.01676
UROLOGY NEPHROLOGY	112	0.01444
SPORT SCIENCES	109	0.01406
RADIOLOGY NUCLEAR MEDICINE MEDICAL IMAGING	101	0.01302
BEHAVIORAL SCIENCES	96	0.01238
TELECOMMUNICATIONS	93	0.01199
PUBLIC ENVIRONMENTAL OCCUPATIONAL HEALTH	93	0.01199
ORTHOPEDICS	93	0.01199
SOCIAL SCIENCES OTHER TOPICS	88	0.01135
OBSTETRICS GYNECOLOGY	79	0.01019
OPERATIONS RESEARCH MANAGEMENT SCIENCE	77	0.00993
ENVIRONMENTAL SCIENCES ECOLOGY	77	0.00993
GERIATRICS GERONTOLOGY	76	0.0098
BUSINESS ECONOMICS	76	0.0098
OPHTHALMOLOGY	73	0.00941
INSTRUMENTS INSTRUMENTATION	72	0.00928
CARDIOVASCULAR SYSTEM CARDIOLOGY	72	0.00928
RESEARCH EXPERIMENTAL MEDICINE	65	0.00838
MECHANICS	65	0.00838
CONSTRUCTION BUILDING TECHNOLOGY	60	0.00774
PEDIATRICS	58	0.00748
PHYSICS	57	0.00735
MATHEMATICAL COMPUTATIONAL BIOLOGY	56	0.00722
REMOTE SENSING	55	0.00709
OTORHINOLARYNGOLOGY	53	0.00683
PHYSIOLOGY	48	0.00619
GEOLOGY	48	0.00619
NUCLEAR SCIENCE TECHNOLOGY	46	0.00593
NURSING	42	0.00542
TRANSPORTATION	39	0.00503
PHYSICAL GEOGRAPHY	38	0.0049
ENERGY FUELS	37	0.00477
PHARMACOLOGY PHARMACY	36	0.00464
ARCHITECTURE	36	0.00464
ACOUSTICS	36	0.00464
MATHEMATICS	34	0.00438
INFORMATION SCIENCE LIBRARY SCIENCE	30	0.00387
GASTROENTEROLOGY HEPATOLOGY	30	0.00387
LIFE SCIENCES BIOMEDICINE OTHER TOPICS	29	0.00374
CHEMISTRY	28	0.00361
BIOCHEMISTRY MOLECULAR BIOLOGY	27	0.00348
ANESTHESIOLOGY	27	0.00348
SUBSTANCE ABUSE	26	0.00335
DENTISTRY ORAL SURGERY MEDICINE	26	0.00335
BIOPHYSICS	26	0.00335
ART	25	0.00322
COMMUNICATION	24	0.00309
CELL BIOLOGY	24	0.00309
WATER RESOURCES	22	0.00284
REPRODUCTIVE BIOLOGY	22	0.00284
ONCOLOGY	21	0.00271
BIOTECHNOLOGY APPLIED MICROBIOLOGY	21	0.00271
LITERATURE	19	0.00245
DERMATOLOGY	19	0.00245
ARTS HUMANITIES OTHER TOPICS	19	0.00245
RESPIRATORY SYSTEM	18	0.00232
ARCHAEOLOGY	16	0.00206
MINING MINERAL PROCESSING	15	0.00193
GEOGRAPHY	14	0.00181
EMERGENCY MEDICINE	14	0.00181
PHILOSOPHY	13	0.00168
LINGUISTICS	13	0.00168
SOCIOLOGY	12	0.00155
ELECTROCHEMISTRY	12	0.00155
ZOOLOGY	11	0.00142
RELIGION	10	0.00129
NUTRITION DIETETICS	10	0.00129
CULTURAL STUDIES	10	0.00129
METALLURGY METALLURGICAL ENGINEERING	9	0.00116
ENDOCRINOLOGY METABOLISM	9	0.00116
CRIMINOLOGY PENOLOGY	9	0.00116
ANATOMY MORPHOLOGY	8	0.00103
AGRICULTURE	8	0.00103
THERMODYNAMICS	7	0.0009
SPECTROSCOPY	7	0.0009
PATHOLOGY	6	0.00077
MATHEMATICAL METHODS IN SOCIAL SCIENCES	6	0.00077
GENETICS HEREDITY	6	0.00077
FILM RADIO TELEVISION	6	0.00077
AUDIOLOGY SPEECH LANGUAGE PATHOLOGY	6	0.00077
SOCIAL WORK	5	0.00064
OCEANOGRAPHY	5	0.00064
MUSIC	5	0.00064
HISTORY	5	0.00064
ANTHROPOLOGY	5	0.00064
VETERINARY SCIENCES	4	0.00052
URBAN STUDIES	4	0.00052
HISTORY PHILOSOPHY OF SCIENCE	4	0.00052
FORESTRY	4	0.00052
DEVELOPMENTAL BIOLOGY	4	0.00052
VIROLOGY	3	0.00039
THEATER	3	0.00039
SOCIAL ISSUES	3	0.00039
RHEUMATOLOGY	3	0.00039
PUBLIC ADMINISTRATION	3	0.00039
MINERALOGY	3	0.00039
METEOROLOGY ATMOSPHERIC SCIENCES	3	0.00039
MARINE FRESHWATER BIOLOGY	3	0.00039
HEMATOLOGY	3	0.00039
FAMILY STUDIES	3	0.00039
ASTRONOMY ASTROPHYSICS	3	0.00039
MICROSCOPY	2	0.00026
MEDICAL LABORATORY TECHNOLOGY	2	0.00026
INTEGRATIVE COMPLEMENTARY MEDICINE	2	0.00026
IMMUNOLOGY	2	0.00026
GEOCHEMISTRY GEOPHYSICS	2	0.00026
FOOD SCIENCE TECHNOLOGY	2	0.00026
CRYSTALLOGRAPHY	2	0.00026
(0 Research Areas {0} {1} value(s) outside display options.)
(39(0.503%){0} records{1} do not contain data in the field being analyzed.)

## Sheet: Research Areas full
Research Areas	records	% of 21665
COMPUTER SCIENCE	9135	42.165
ENGINEERING	6228	28.747
PSYCHOLOGY	1784	8.234
NEUROSCIENCES NEUROLOGY	1548	7.145
SURGERY	1420	6.554
AUTOMATION CONTROL SYSTEMS	1269	5.857
IMAGING SCIENCE PHOTOGRAPHIC TECHNOLOGY	1026	4.736
EDUCATION EDUCATIONAL RESEARCH	948	4.376
ROBOTICS	849	3.919
REHABILITATION	767	3.54
OPTICS	726	3.351
TELECOMMUNICATIONS	584	2.696
MEDICAL INFORMATICS	539	2.488
HEALTH CARE SCIENCES SERVICES	528	2.437
MATERIALS SCIENCE	527	2.432
RADIOLOGY NUCLEAR MEDICINE MEDICAL IMAGING	502	2.317
COMMUNICATION	443	2.045
PSYCHIATRY	409	1.888
INSTRUMENTS INSTRUMENTATION	360	1.662
SCIENCE TECHNOLOGY OTHER TOPICS	318	1.468
OPERATIONS RESEARCH MANAGEMENT SCIENCE	294	1.357
GENERAL INTERNAL MEDICINE	270	1.246
UROLOGY NEPHROLOGY	267	1.232
BUSINESS ECONOMICS	261	1.205
INFORMATION SCIENCE LIBRARY SCIENCE	239	1.103
SPORT SCIENCES	229	1.057
REMOTE SENSING	221	1.02
MATHEMATICS	205	0.946
PHYSICS	203	0.937
CARDIOVASCULAR SYSTEM CARDIOLOGY	183	0.845
ENVIRONMENTAL SCIENCES ECOLOGY	180	0.831
BEHAVIORAL SCIENCES	178	0.822
ORTHOPEDICS	176	0.812
RESEARCH EXPERIMENTAL MEDICINE	169	0.78
PUBLIC ENVIRONMENTAL OCCUPATIONAL HEALTH	169	0.78
SOCIAL SCIENCES OTHER TOPICS	163	0.752
OPHTHALMOLOGY	160	0.739
CONSTRUCTION BUILDING TECHNOLOGY	157	0.725
MATHEMATICAL COMPUTATIONAL BIOLOGY	149	0.688
OBSTETRICS GYNECOLOGY	143	0.66
GEOLOGY	137	0.632
MECHANICS	133	0.614
TRANSPORTATION	116	0.535
OTORHINOLARYNGOLOGY	110	0.508
PHYSICAL GEOGRAPHY	106	0.489
ARCHITECTURE	101	0.466
PEDIATRICS	98	0.452
ACOUSTICS	98	0.452
GERIATRICS GERONTOLOGY	96	0.443
ENERGY FUELS	91	0.42
GASTROENTEROLOGY HEPATOLOGY	90	0.415
PHYSIOLOGY	89	0.411
CHEMISTRY	89	0.411
BIOCHEMISTRY MOLECULAR BIOLOGY	87	0.402
NUCLEAR SCIENCE TECHNOLOGY	86	0.397
LIFE SCIENCES BIOMEDICINE OTHER TOPICS	85	0.392
ART	81	0.374
DENTISTRY ORAL SURGERY MEDICINE	78	0.36
BIOTECHNOLOGY APPLIED MICROBIOLOGY	73	0.337
LITERATURE	72	0.332
NURSING	67	0.309
PHARMACOLOGY PHARMACY	66	0.305
ANESTHESIOLOGY	65	0.3
ONCOLOGY	64	0.295
BIOPHYSICS	54	0.249
MINING MINERAL PROCESSING	53	0.245
GEOGRAPHY	52	0.24
CELL BIOLOGY	51	0.235
ARTS HUMANITIES OTHER TOPICS	47	0.217
EMERGENCY MEDICINE	45	0.208
PHILOSOPHY	43	0.198
SUBSTANCE ABUSE	42	0.194
SOCIAL ISSUES	42	0.194
LINGUISTICS	42	0.194
WATER RESOURCES	41	0.189
RESPIRATORY SYSTEM	40	0.185
REPRODUCTIVE BIOLOGY	40	0.185
DERMATOLOGY	40	0.185
ARCHAEOLOGY	40	0.185
SOCIOLOGY	38	0.175
URBAN STUDIES	34	0.157
AGRICULTURE	33	0.152
METALLURGY METALLURGICAL ENGINEERING	31	0.143
SPECTROSCOPY	30	0.138
ANATOMY MORPHOLOGY	27	0.125
PUBLIC ADMINISTRATION	25	0.115
OCEANOGRAPHY	25	0.115
MEDICAL LABORATORY TECHNOLOGY	22	0.102
GOVERNMENT LAW	21	0.097
METEOROLOGY ATMOSPHERIC SCIENCES	20	0.092
ASTRONOMY ASTROPHYSICS	20	0.092
ZOOLOGY	19	0.088
ELECTROCHEMISTRY	19	0.088
FILM RADIO TELEVISION	18	0.083
ANTHROPOLOGY	17	0.078
PATHOLOGY	16	0.074
MUSIC	16	0.074
ENDOCRINOLOGY METABOLISM	16	0.074
VETERINARY SCIENCES	15	0.069
THERMODYNAMICS	15	0.069
RELIGION	15	0.069
NUTRITION DIETETICS	15	0.069
HISTORY PHILOSOPHY OF SCIENCE	14	0.065
CULTURAL STUDIES	14	0.065
POLYMER SCIENCE	13	0.06
MATHEMATICAL METHODS IN SOCIAL SCIENCES	13	0.06
CRIMINOLOGY PENOLOGY	13	0.06
GENETICS HEREDITY	12	0.055
HISTORY	11	0.051
AUDIOLOGY SPEECH LANGUAGE PATHOLOGY	11	0.051
THEATER	10	0.046
FORESTRY	10	0.046
GEOCHEMISTRY GEOPHYSICS	9	0.042
CRYSTALLOGRAPHY	9	0.042
BIOMEDICAL SOCIAL SCIENCES	9	0.042
LEGAL MEDICINE	8	0.037
IMMUNOLOGY	7	0.032
TOXICOLOGY	6	0.028
RHEUMATOLOGY	6	0.028
MICROSCOPY	6	0.028
AREA STUDIES	6	0.028
TRANSPLANTATION	5	0.023
SOCIAL WORK	5	0.023
INTEGRATIVE COMPLEMENTARY MEDICINE	5	0.023
HEMATOLOGY	5	0.023
DEVELOPMENTAL BIOLOGY	5	0.023
WOMEN S STUDIES	4	0.018
VIROLOGY	4	0.018
PLANT SCIENCES	4	0.018
MINERALOGY	4	0.018
MARINE FRESHWATER BIOLOGY	4	0.018
INTERNATIONAL RELATIONS	4	0.018
FOOD SCIENCE TECHNOLOGY	4	0.018
INFECTIOUS DISEASES	3	0.014
FAMILY STUDIES	3	0.014
EVOLUTIONARY BIOLOGY	3	0.014
DANCE	3	0.014
PALEONTOLOGY	2	0.009
ETHNIC STUDIES	2	0.009
ENTOMOLOGY	2	0.009
(0 Research Areas {0} {1} value(s) outside display options.)
(51(0.235%){0} records{1} do not contain data in the field being analyzed.)

[truncated: 9 more sheets: Source title (Journals, ...), Source title (Journals) full, WoS Categories, WoS Categories full, Languages, Languages full, Years, Years full, Years Graph]
